# Supplementary material for: N-(3-Chloro­phen­yl)-N′-(2-methyl­phenyl)succinamide monohydrate
Source: Acta Crystallogr Sect E Struct Rep Online. 2011 Apr 29;67(Pt 5):o1223. doi: 10.1107/S1600536811014942 (PMC3089173; doi:10.1107/S1600536811014942)
Supplement: Supplementary file 1 [file e-67-o1223-sup1.cif]

##############################################################################
#                                                                            #
# This CIF contains the data in a paper accepted for publication in          #
# Acta Crystallographica Section E. It conforms to the requirements of       #
# Notes for Authors for Acta Crystallographica Section E, and has been       #
# peer reviewed under the auspices of the IUCr Commission on Journals.       #
#                                                                            #
# Full details of the Crystallographic Information File format               #
# are given in the paper "The Crystallographic Information File (CIF):       #
# a New Standard Archive File for Crystallography" by S. R. Hall, F. H.      #
# Allen and I. D. Brown [Acta Cryst. (1991), A47, 655-685].                  #
#                                                                            #
# The current version of the core CIF dictionary is obtainable from          #
# ftp://ftp.iucr.org/pub/cif_core.dic.                                       #
#                                                                            #
# Software is freely available for graphical display of the structure(s)     #
# in this CIF. For information consult the CIF software page                 #
# http://www.iucr.org/resources/cif/software.                                #
#                                                                            #
# This file may be used for bona fide research purposes within the           #
# scientific community so long as proper attribution is given to the journal # 
# article from which it was obtained.                                        #
#                                                                            #
##############################################################################
data_I
_audit_creation_method     SHELXL-97
_chemical_name_systematic
;
<i>N</i>-(3-Chlorophenyl)-<i>N</i>'-(2-methylphenyl)butanediamide monohydrate
;
_chemical_name_common
;
<i>N</i>-(3-Chlorophenyl)-<i>N</i>'-(2-methylphenyl)succinamide monohydrate
;
_chemical_formula_moiety     'C17 H17 Cl N2 O2, H2 O'
_chemical_formula_sum     'C17 H19 Cl N2 O3'
_chemical_formula_iupac     'C17 H17 Cl N2 O2, H2 O'
_chemical_formula_weight     334.79
_chemical_melting_point     ?
_symmetry_cell_setting     monoclinic
_symmetry_space_group_name_H-M     'P 21/c'
_symmetry_space_group_name_HALL     '-P 2ybc'
loop_
    _symmetry_equiv_pos_as_xyz
    'x, y, z'
    '-x, y+1/2, -z+1/2'
    '-x, -y, -z'
    'x, -y-1/2, z-1/2'
_cell_length_a     14.875(4)
_cell_length_b     13.908(3)
_cell_length_c     8.088(2)
_cell_angle_alpha     90.00
_cell_angle_beta     90.11(2)
_cell_angle_gamma     90.00
_cell_volume     1673.3(7)
_cell_formula_units_Z     4
_cell_measurement_reflns_used     1620
_cell_measurement_theta_min     2.73
_cell_measurement_theta_max     27.86
_cell_measurement_temperature     293(2)
_exptl_crystal_description     needle
_exptl_crystal_colour     colourless
_exptl_crystal_size_max     0.44
_exptl_crystal_size_mid     0.12
_exptl_crystal_size_min     0.08
_exptl_crystal_density_diffrn     1.329
_exptl_crystal_density_meas     ?
_exptl_crystal_density_method     'not measured'
_exptl_crystal_F_000     704
_exptl_absorpt_coefficient_mu     0.244
_exptl_absorpt_correction_type     multi-scan
_exptl_absorpt_process_details
;
(CrysAlis RED; Oxford Diffraction, 2009)
;
_exptl_absorpt_correction_T_min     0.9001
_exptl_absorpt_correction_T_max     0.9807
_exptl_special_details
;
CrysAlis RED (Oxford Diffraction, 2009)
Empirical absorption correction using spherical harmonics,
implemented in SCALE3 ABSPACK scaling algorithm.
;
_diffrn_ambient_temperature     293(2)
_diffrn_radiation_type     MoK\a
_diffrn_radiation_wavelength     0.71073
_diffrn_radiation_source     'fine-focus sealed tube'
_diffrn_radiation_monochromator     graphite
_diffrn_measurement_device_type
;
Oxford Diffraction Xcalibur diffractometer
with a Sapphire CCD detector
;
_diffrn_measurement_method
;
Rotation method data acquisition using \w
;
_diffrn_detector_area_resol_mean     ?
_diffrn_reflns_number     6273
_diffrn_reflns_av_R_equivalents     0.0737
_diffrn_reflns_av_sigmaI/netI     0.1066
_diffrn_reflns_theta_min     2.74
_diffrn_reflns_theta_max     25.51
_diffrn_reflns_theta_full     25.51
_diffrn_measured_fraction_theta_max     0.985
_diffrn_measured_fraction_theta_full     0.985
_diffrn_reflns_limit_h_min     -18
_diffrn_reflns_limit_h_max     14
_diffrn_reflns_limit_k_min     -16
_diffrn_reflns_limit_k_max     16
_diffrn_reflns_limit_l_min     -9
_diffrn_reflns_limit_l_max     8
_diffrn_standards_number     ?
_diffrn_standards_interval_count     ?
_diffrn_standards_interval_time     ?
_diffrn_standards_decay_%     0
_refine_special_details
;
Refinement of <i>F</i>^2^ against ALL reflections. The weighted <i>R</i>-factor
<i>wR</i> and goodness of fit <i>S</i> are based on <i>F</i>^2^, conventional
<i>R</i>-factors <i>R</i> are based on <i>F</i>, with <i>F</i> set to zero for
negative <i>F</i>^2^. The threshold expression of <i>F</i>^2^ >
\s(<i>F</i>^2^) is used only for calculating <i>R</i>-factors(gt) <i>etc</i>.
and is not relevant to the choice of reflections for refinement.
<i>R</i>-factors based on <i>F</i>^2^ are statistically about twice as large
as those based on <i>F</i>, and <i>R</i>- factors based on ALL data will be
even larger.
;
_reflns_number_total     3080
_reflns_number_gt     1436
_reflns_threshold_expression     I>2\s(I)
_refine_ls_structure_factor_coef     Fsqd
_refine_ls_matrix_type     full
_refine_ls_R_factor_all     0.2231
_refine_ls_R_factor_gt     0.1154
_refine_ls_wR_factor_gt     0.2385
_refine_ls_wR_factor_ref     0.2853
_refine_ls_goodness_of_fit_ref     1.144
_refine_ls_restrained_S_all     1.143
_refine_ls_number_reflns     3080
_refine_ls_number_parameters     221
_refine_ls_number_restraints     5
_refine_ls_hydrogen_treatment     mixed
_refine_ls_weighting_scheme     calc
_refine_ls_weighting_details
         'calc w=1/[\s^2^(Fo^2^)+(0.1040P)^2^+1.4616P] where P=(Fo^2^+2Fc^2^)/3'
_atom_sites_solution_hydrogens     geom
_atom_sites_solution_primary     direct
_atom_sites_solution_secondary     difmap
_refine_ls_shift/su_max     0.010
_refine_ls_shift/su_mean     0.001
_refine_diff_density_max     0.661
_refine_diff_density_min     -0.271
_refine_ls_extinction_method     none
_refine_ls_extinction_coef     ?
loop_
    _atom_type_symbol
    _atom_type_description
    _atom_type_scat_dispersion_real
    _atom_type_scat_dispersion_imag
    _atom_type_scat_source
    'C' 'C' 0.0033 0.0016
                         'International Tables Vol C Tables 4.2.6.8 and 6.1.1.4'
    'H' 'H' 0.0000 0.0000
                         'International Tables Vol C Tables 4.2.6.8 and 6.1.1.4'
    'Cl' 'Cl' 0.1484 0.1585
                         'International Tables Vol C Tables 4.2.6.8 and 6.1.1.4'
    'N' 'N' 0.0061 0.0033
                         'International Tables Vol C Tables 4.2.6.8 and 6.1.1.4'
    'O' 'O' 0.0106 0.0060
                         'International Tables Vol C Tables 4.2.6.8 and 6.1.1.4'
_computing_data_collection
;
CrysAlis CCD (Oxford Diffraction, 2009)
;
_computing_cell_refinement
;
CrysAlis RED (Oxford Diffraction, 2009)
;
_computing_data_reduction
;
CrysAlis RED (Oxford Diffraction, 2009)
;
_computing_structure_solution     'SHELXS97 (Sheldrick, 2008)'
_computing_structure_refinement     'SHELXL97 (Sheldrick, 2008)'
_computing_molecular_graphics     'PLATON (Spek, 2009)'
_computing_publication_material     'SHELXL97 (Sheldrick, 2008)'
loop_
    _atom_site_type_symbol
    _atom_site_label
    _atom_site_fract_x
    _atom_site_fract_y
    _atom_site_fract_z
    _atom_site_U_iso_or_equiv
    _atom_site_adp_type
    _atom_site_calc_flag
    _atom_site_refinement_flags
    _atom_site_occupancy
    _atom_site_symmetry_multiplicity
    _atom_site_disorder_assembly
    _atom_site_disorder_group
    Cl Cl1 0.24505(16) 0.43031(14) 0.5534(3) 0.0888(8) Uani d . 1 1 . .
    O O1 0.4988(3) 0.2577(3) 0.2806(6) 0.0588(13) Uani d . 1 1 . .
    O O2 0.6939(3) 0.1531(3) 0.3675(5) 0.0509(12) Uani d . 1 1 . .
    N N1 0.4157(4) 0.1301(4) 0.3620(7) 0.0526(14) Uani d D 1 1 . .
    H H1N 0.414(4) 0.0680(15) 0.367(8) 0.063 Uiso d D 1 1 . .
    N N2 0.7588(4) 0.2301(4) 0.1544(6) 0.0511(15) Uani d D 1 1 . .
    H H2N 0.757(4) 0.246(4) 0.052(3) 0.061 Uiso d D 1 1 . .
    C C1 0.3450(4) 0.1731(5) 0.4498(8) 0.0480(17) Uani d . 1 1 . .
    C C2 0.3334(4) 0.2716(4) 0.4599(8) 0.0497(17) Uani d . 1 1 . .
    H H2 0.3746 0.3134 0.4120 0.060 Uiso calc R 1 1 . .
    C C3 0.2595(5) 0.3062(5) 0.5426(9) 0.0571(19) Uani d . 1 1 . .
    C C4 0.1978(5) 0.2489(6) 0.6174(9) 0.0622(19) Uani d . 1 1 . .
    H H4 0.1488 0.2749 0.6729 0.075 Uiso calc R 1 1 . .
    C C5 0.2105(5) 0.1503(5) 0.6079(10) 0.072(2) Uani d . 1 1 . .
    H H5 0.1695 0.1093 0.6582 0.087 Uiso calc R 1 1 . .
    C C6 0.2826(5) 0.1127(5) 0.5254(9) 0.062(2) Uani d . 1 1 . .
    H H6 0.2900 0.0464 0.5198 0.074 Uiso calc R 1 1 . .
    C C7 0.4836(4) 0.1708(5) 0.2793(8) 0.0446(16) Uani d . 1 1 . .
    C C8 0.5394(4) 0.1008(5) 0.1842(8) 0.0542(18) Uani d . 1 1 . .
    H H8A 0.5022 0.0715 0.0994 0.065 Uiso calc R 1 1 . .
    H H8B 0.5591 0.0502 0.2585 0.065 Uiso calc R 1 1 . .
    C C9 0.6221(5) 0.1455(5) 0.1022(8) 0.0540(18) Uani d . 1 1 . .
    H H9A 0.6479 0.0991 0.0263 0.065 Uiso calc R 1 1 . .
    H H9B 0.6033 0.2009 0.0380 0.065 Uiso calc R 1 1 . .
    C C10 0.6931(4) 0.1764(4) 0.2227(8) 0.0404(15) Uani d . 1 1 . .
    C C11 0.8362(5) 0.2665(5) 0.2395(7) 0.0478(17) Uani d . 1 1 . .
    C C12 0.9000(5) 0.2044(5) 0.3062(8) 0.059(2) Uani d . 1 1 . .
    C C13 0.9760(5) 0.2453(7) 0.3794(9) 0.073(2) Uani d . 1 1 . .
    H H13 1.0195 0.2058 0.4264 0.087 Uiso calc R 1 1 . .
    C C14 0.9870(6) 0.3428(8) 0.3827(10) 0.083(3) Uani d . 1 1 . .
    H H14 1.0384 0.3685 0.4312 0.100 Uiso calc R 1 1 . .
    C C15 0.9247(6) 0.4031(6) 0.3169(11) 0.081(3) Uani d . 1 1 . .
    H H15 0.9335 0.4693 0.3196 0.097 Uiso calc R 1 1 . .
    C C16 0.8483(6) 0.3649(5) 0.2460(9) 0.066(2) Uani d . 1 1 . .
    H H16 0.8047 0.4056 0.2024 0.079 Uiso calc R 1 1 . .
    C C17 0.8932(6) 0.0992(6) 0.2956(10) 0.087(3) Uani d . 1 1 . .
    H H17A 0.8438 0.0775 0.3621 0.131 Uiso calc R 1 1 . .
    H H17B 0.9479 0.0708 0.3352 0.131 Uiso calc R 1 1 . .
    H H17C 0.8834 0.0807 0.1827 0.131 Uiso calc R 1 1 . .
    O O3 0.5938(4) 0.0811(3) 0.6426(6) 0.0690(15) Uani d D 1 1 . .
    H H31O 0.614(5) 0.098(5) 0.549(5) 0.104 Uiso d D 1 1 . .
    H H32O 0.561(5) 0.125(4) 0.679(8) 0.104 Uiso d D 1 1 . .
loop_
    _atom_site_aniso_label
    _atom_site_aniso_U_11
    _atom_site_aniso_U_22
    _atom_site_aniso_U_33
    _atom_site_aniso_U_12
    _atom_site_aniso_U_13
    _atom_site_aniso_U_23
    Cl1 0.0963(17) 0.0478(12) 0.1224(19) 0.0147(12) 0.0074(14) -0.0092(12)
    O1 0.062(3) 0.036(3) 0.079(3) -0.011(2) 0.007(2) -0.005(2)
    O2 0.054(3) 0.055(3) 0.044(3) 0.002(2) 0.006(2) 0.005(2)
    N1 0.047(3) 0.036(3) 0.074(4) -0.002(3) 0.006(3) 0.004(3)
    N2 0.059(4) 0.056(4) 0.039(3) 0.004(3) 0.006(3) 0.005(3)
    C1 0.046(4) 0.046(4) 0.052(4) -0.007(3) -0.006(3) 0.001(3)
    C2 0.044(4) 0.042(4) 0.062(4) -0.001(3) -0.001(4) -0.001(3)
    C3 0.059(5) 0.048(4) 0.065(4) -0.001(4) -0.006(4) -0.008(4)
    C4 0.053(4) 0.069(5) 0.066(5) 0.005(4) 0.007(4) -0.003(4)
    C5 0.067(5) 0.059(5) 0.091(6) -0.009(4) 0.017(5) 0.003(4)
    C6 0.064(5) 0.048(4) 0.075(5) -0.004(4) 0.013(4) -0.001(4)
    C7 0.040(4) 0.042(4) 0.052(4) -0.002(3) -0.002(3) -0.002(3)
    C8 0.055(4) 0.040(4) 0.067(4) -0.007(3) -0.006(4) -0.011(3)
    C9 0.068(5) 0.048(4) 0.046(4) 0.004(4) 0.003(4) -0.010(3)
    C10 0.049(4) 0.036(3) 0.036(4) 0.004(3) 0.004(3) -0.007(3)
    C11 0.047(4) 0.058(4) 0.039(4) 0.002(4) 0.002(3) -0.002(3)
    C12 0.062(5) 0.058(5) 0.056(4) 0.002(4) 0.019(4) 0.002(4)
    C13 0.046(5) 0.098(7) 0.073(5) 0.002(5) 0.000(4) -0.008(5)
    C14 0.057(5) 0.111(8) 0.082(6) -0.019(6) 0.007(5) -0.016(6)
    C15 0.082(6) 0.061(5) 0.099(7) -0.014(5) 0.008(6) -0.006(5)
    C16 0.069(5) 0.051(5) 0.076(5) -0.009(4) 0.007(4) -0.006(4)
    C17 0.089(7) 0.071(6) 0.102(7) 0.010(5) 0.014(5) 0.000(5)
    O3 0.091(4) 0.034(3) 0.083(4) 0.008(3) 0.028(3) 0.008(3)
_geom_special_details
;
All e.s.d.'s (except the e.s.d. in the dihedral angle between two l.s. planes)
are estimated using the full covariance matrix. The cell e.s.d.'s are taken
into account individually in the estimation of e.s.d.'s in distances, angles
and torsion angles; correlations between e.s.d.'s in cell parameters are only
used when they are defined by crystal symmetry. An approximate (isotropic)
treatment of cell e.s.d.'s is used for estimating e.s.d.'s involving l.s.
planes.
;
loop_
    _geom_bond_atom_site_label_1
    _geom_bond_atom_site_label_2
    _geom_bond_site_symmetry_2
    _geom_bond_distance
    _geom_bond_publ_flag
    Cl1 C3 . 1.742(7) ?
    O1 C7 . 1.230(7) ?
    O2 C10 . 1.215(7) ?
    N1 C7 . 1.338(8) ?
    N1 C1 . 1.404(8) ?
    N1 H1N . 0.86(2) ?
    N2 C10 . 1.350(8) ?
    N2 C11 . 1.432(8) ?
    N2 H2N . 0.86(2) ?
    C1 C2 . 1.384(9) ?
    C1 C6 . 1.393(9) ?
    C2 C3 . 1.375(9) ?
    C2 H2 . 0.9300 ?
    C3 C4 . 1.358(9) ?
    C4 C5 . 1.386(9) ?
    C4 H4 . 0.9300 ?
    C5 C6 . 1.368(10) ?
    C5 H5 . 0.9300 ?
    C6 H6 . 0.9300 ?
    C7 C8 . 1.494(9) ?
    C8 C9 . 1.531(9) ?
    C8 H8A . 0.9700 ?
    C8 H8B . 0.9700 ?
    C9 C10 . 1.499(9) ?
    C9 H9A . 0.9700 ?
    C9 H9B . 0.9700 ?
    C11 C16 . 1.381(9) ?
    C11 C12 . 1.391(9) ?
    C12 C13 . 1.396(10) ?
    C12 C17 . 1.469(10) ?
    C13 C14 . 1.366(11) ?
    C13 H13 . 0.9300 ?
    C14 C15 . 1.357(11) ?
    C14 H14 . 0.9300 ?
    C15 C16 . 1.378(11) ?
    C15 H15 . 0.9300 ?
    C16 H16 . 0.9300 ?
    C17 H17A . 0.9600 ?
    C17 H17B . 0.9600 ?
    C17 H17C . 0.9600 ?
    O3 H31O . 0.85(2) ?
    O3 H32O . 0.84(2) ?
loop_
    _geom_angle_atom_site_label_1
    _geom_angle_atom_site_label_2
    _geom_angle_atom_site_label_3
    _geom_angle_site_symmetry_1
    _geom_angle_site_symmetry_3
    _geom_angle
    _geom_angle_publ_flag
    C7 N1 C1 . . 129.7(6) ?
    C7 N1 H1N . . 118(4) ?
    C1 N1 H1N . . 113(4) ?
    C10 N2 C11 . . 125.5(5) ?
    C10 N2 H2N . . 121(5) ?
    C11 N2 H2N . . 113(5) ?
    C2 C1 C6 . . 119.2(6) ?
    C2 C1 N1 . . 123.0(6) ?
    C6 C1 N1 . . 117.8(6) ?
    C3 C2 C1 . . 118.3(6) ?
    C3 C2 H2 . . 120.8 ?
    C1 C2 H2 . . 120.8 ?
    C4 C3 C2 . . 123.6(7) ?
    C4 C3 Cl1 . . 118.4(6) ?
    C2 C3 Cl1 . . 118.0(6) ?
    C3 C4 C5 . . 117.6(7) ?
    C3 C4 H4 . . 121.2 ?
    C5 C4 H4 . . 121.2 ?
    C6 C5 C4 . . 120.8(7) ?
    C6 C5 H5 . . 119.6 ?
    C4 C5 H5 . . 119.6 ?
    C5 C6 C1 . . 120.5(7) ?
    C5 C6 H6 . . 119.7 ?
    C1 C6 H6 . . 119.7 ?
    O1 C7 N1 . . 123.5(6) ?
    O1 C7 C8 . . 122.8(6) ?
    N1 C7 C8 . . 113.7(6) ?
    C7 C8 C9 . . 114.0(5) ?
    C7 C8 H8A . . 108.8 ?
    C9 C8 H8A . . 108.8 ?
    C7 C8 H8B . . 108.8 ?
    C9 C8 H8B . . 108.8 ?
    H8A C8 H8B . . 107.7 ?
    C10 C9 C8 . . 113.6(5) ?
    C10 C9 H9A . . 108.9 ?
    C8 C9 H9A . . 108.8 ?
    C10 C9 H9B . . 108.8 ?
    C8 C9 H9B . . 108.8 ?
    H9A C9 H9B . . 107.7 ?
    O2 C10 N2 . . 122.4(6) ?
    O2 C10 C9 . . 123.8(6) ?
    N2 C10 C9 . . 113.7(5) ?
    C16 C11 C12 . . 120.8(7) ?
    C16 C11 N2 . . 118.2(6) ?
    C12 C11 N2 . . 120.9(6) ?
    C11 C12 C13 . . 117.6(7) ?
    C11 C12 C17 . . 123.3(7) ?
    C13 C12 C17 . . 119.1(8) ?
    C14 C13 C12 . . 120.6(8) ?
    C14 C13 H13 . . 119.7 ?
    C12 C13 H13 . . 119.7 ?
    C15 C14 C13 . . 121.6(9) ?
    C15 C14 H14 . . 119.2 ?
    C13 C14 H14 . . 119.2 ?
    C14 C15 C16 . . 119.1(8) ?
    C14 C15 H15 . . 120.4 ?
    C16 C15 H15 . . 120.4 ?
    C15 C16 C11 . . 120.3(8) ?
    C15 C16 H16 . . 119.8 ?
    C11 C16 H16 . . 119.8 ?
    C12 C17 H17A . . 109.5 ?
    C12 C17 H17B . . 109.5 ?
    H17A C17 H17B . . 109.5 ?
    C12 C17 H17C . . 109.5 ?
    H17A C17 H17C . . 109.5 ?
    H17B C17 H17C . . 109.5 ?
    H31O O3 H32O . . 108(3) ?
loop_
    _geom_torsion_atom_site_label_1
    _geom_torsion_atom_site_label_2
    _geom_torsion_atom_site_label_3
    _geom_torsion_atom_site_label_4
    _geom_torsion_site_symmetry_1
    _geom_torsion_site_symmetry_2
    _geom_torsion_site_symmetry_3
    _geom_torsion_site_symmetry_4
    _geom_torsion
    _geom_torsion_publ_flag
    C7 N1 C1 C2 . . . . 2.1(11) ?
    C7 N1 C1 C6 . . . . -180.0(7) ?
    C6 C1 C2 C3 . . . . -1.0(10) ?
    N1 C1 C2 C3 . . . . 177.0(6) ?
    C1 C2 C3 C4 . . . . 1.1(10) ?
    C1 C2 C3 Cl1 . . . . -179.5(5) ?
    C2 C3 C4 C5 . . . . -0.4(11) ?
    Cl1 C3 C4 C5 . . . . -179.9(6) ?
    C3 C4 C5 C6 . . . . -0.2(12) ?
    C4 C5 C6 C1 . . . . 0.3(12) ?
    C2 C1 C6 C5 . . . . 0.3(11) ?
    N1 C1 C6 C5 . . . . -177.7(7) ?
    C1 N1 C7 O1 . . . . 6.9(11) ?
    C1 N1 C7 C8 . . . . -173.0(6) ?
    O1 C7 C8 C9 . . . . 5.4(9) ?
    N1 C7 C8 C9 . . . . -174.7(6) ?
    C7 C8 C9 C10 . . . . 69.5(7) ?
    C11 N2 C10 O2 . . . . -0.2(10) ?
    C11 N2 C10 C9 . . . . -177.8(6) ?
    C8 C9 C10 O2 . . . . 13.0(9) ?
    C8 C9 C10 N2 . . . . -169.4(5) ?
    C10 N2 C11 C16 . . . . -119.5(7) ?
    C10 N2 C11 C12 . . . . 63.9(8) ?
    C16 C11 C12 C13 . . . . 0.1(9) ?
    N2 C11 C12 C13 . . . . 176.6(6) ?
    C16 C11 C12 C17 . . . . -176.8(7) ?
    N2 C11 C12 C17 . . . . -0.2(9) ?
    C11 C12 C13 C14 . . . . -0.8(10) ?
    C17 C12 C13 C14 . . . . 176.2(7) ?
    C12 C13 C14 C15 . . . . 0.6(13) ?
    C13 C14 C15 C16 . . . . 0.4(13) ?
    C14 C15 C16 C11 . . . . -1.2(12) ?
    C12 C11 C16 C15 . . . . 0.9(10) ?
    N2 C11 C16 C15 . . . . -175.7(6) ?
loop_
    _geom_hbond_atom_site_label_D
    _geom_hbond_atom_site_label_H
    _geom_hbond_atom_site_label_A
    _geom_hbond_site_symmetry_A
    _geom_hbond_distance_DH
    _geom_hbond_distance_HA
    _geom_hbond_distance_DA
    _geom_hbond_angle_DHA
    N1 H1N O3 3_656 0.86(2) 2.08(2) 2.940(7) 175(6)
    N2 H2N O2 4_565 0.86(2) 2.25(4) 2.991(7) 145(6)
    O3 H31O O2 . 0.85(2) 2.04(3) 2.861(6) 163(8)
    O3 H32O O1 4_566 0.84(2) 2.05(3) 2.877(6) 171(9)
data_global
_journal_date_recd_electronic     2011-04-08
_journal_date_accepted     2011-04-20
_journal_name_full     'Acta Crystallographica, Section E'
_journal_year     2011
_journal_volume     67
_journal_issue      5
_journal_page_first     o1223
_journal_page_last     o1223
_journal_paper_category     QO
_journal_coeditor_code     RZ2582
_publ_contact_author_name     'Prof. B. Thimme Gowda'
_publ_contact_author_address
;
  Department of Chemistry
  Mangalore University
  Mangalagangotri-574 199
  Mangalore, INDIA
;
_publ_contact_author_email     gowdabt@yahoo.com
_publ_contact_author_fax     '91 824 2287367'
_publ_contact_author_phone     '91 824 2287262'
_publ_section_title
;
<i>N</i>-(3-Chlorophenyl)-<i>N</i>'-(2-methylphenyl)succinamide monohydrate
;
loop_
    _publ_author_name
    _publ_author_address
    'B. S. Saraswathi'
; Department of Chemistry
  Mangalore University
  Mangalagangotri 574 199
  Mangalore, India
;
    'Sabine Foro'
; Institute of Materials Science
  Darmstadt University of Technology
  Petersenstrasse 23
  D-64287 Darmstadt, Germany
;
    'B. Thimme Gowda'
; Department of Chemistry
  Mangalore University
  Mangalagangotri 574 199
  Mangalore, India
;
