# Supplementary material for: N-(3-Chloro­phen­yl)-N′-(2-methyl­phenyl)succinamide monohydrate
Source: Acta Crystallogr Sect E Struct Rep Online. 2011 Apr 29;67(Pt 5):o1223. doi: 10.1107/S1600536811014942 (PMC3089173; doi:10.1107/S1600536811014942)
Supplement: Supplementary file 2 [file e-67-o1223-Isup2.hkl]

# 
# h,k,l, Fc-squared, Fo-squared, sigma(Fo-squared) and status flag 
# 
data_I
_shelx_title ' DSC13 P21/C' 
_shelx_refln_list_code          4 
_shelx_F_calc_maximum      231.73 
_exptl_crystal_F_000       704.00 
_reflns_d_resolution_high  0.8252 
 
loop_ 
 _symmetry_equiv_pos_as_xyz 
 'x, y, z' 
 '-x, y+1/2, -z+1/2' 
 '-x, -y, -z' 
 'x, -y-1/2, z-1/2' 
 
_cell_length_a    14.8750 
_cell_length_b    13.9080 
_cell_length_c     8.0880 
_cell_angle_alpha  90.000 
_cell_angle_beta   90.110 
_cell_angle_gamma  90.000 
 
_shelx_F_squared_multiplier     1.000 
 
loop_ 
 _refln_index_h 
 _refln_index_k 
 _refln_index_l 
 _refln_F_squared_calc 
 _refln_F_squared_meas 
 _refln_F_squared_sigma 
 _refln_observed_status 
   2   0   0     5022.55     1855.21     17.18 o 
   3   0   0        0.02       50.49      8.37 o 
   4   0   0     4724.29     5928.62    153.28 o 
   5   0   0      145.34      122.93     11.68 o 
   6   0   0      110.16       56.17     12.16 o 
   7   0   0       11.83       -0.82     12.88 o 
   8   0   0      988.29     1042.83    101.41 o 
   9   0   0        1.98        0.85     14.48 o 
  10   0   0      188.54      149.44     17.32 o 
  11   0   0      239.16      245.18     19.43 o 
  12   0   0      694.08      665.44     23.18 o 
  13   0   0        5.71        8.28     18.92 o 
  14   0   0       37.67       64.59     31.17 o 
  15   0   0       30.77      103.28     21.21 o 
  16   0   0        3.44      -36.16     36.16 o 
  17   0   0        0.08      -32.25     35.79 o 
  18   0   0       21.19       81.36     39.35 o 
   2   1   0     3356.73     3690.88     73.98 o 
   3   1   0     8329.75     8899.92    196.23 o 
   4   1   0     1395.83     1224.39     50.11 o 
   5   1   0      187.63      190.69      8.59 o 
   6   1   0      556.73      647.38     16.21 o 
   7   1   0       19.02        1.98      8.75 o 
   8   1   0      918.89      874.83     23.85 o 
   9   1   0       14.78       34.17     11.28 o 
  10   1   0        5.13        0.63     12.09 o 
  11   1   0      211.97      201.58     17.64 o 
  12   1   0       68.32       67.25     14.77 o 
  13   1   0       18.26       15.85     16.33 o 
  14   1   0     1153.39     1115.33     48.69 o 
  15   1   0       45.35       41.84     17.05 o 
  16   1   0        5.48       13.63     28.17 o 
  17   1   0        1.25       10.21     25.99 o 
   0   2   0    24710.23    31050.00    210.41 o 
   1   2   0        5.51        8.63      5.96 o 
   2   2   0       76.19      136.43      8.36 o 
   3   2   0        1.02        8.39      9.82 o 
   4   2   0      890.28      942.32     50.51 o 
   5   2   0      255.36      302.14     20.47 o 
   6   2   0     6360.37     6573.50     70.17 o 
   7   2   0      423.70      467.87     27.92 o 
   8   2   0       40.42       48.85     11.76 o 
   9   2   0        0.03        4.83     12.54 o 
  10   2   0      238.99      218.03     15.65 o 
  11   2   0       31.79       43.11     16.53 o 
  12   2   0       90.31       74.61     19.88 o 
  13   2   0       45.73       68.10     17.62 o 
  14   2   0        0.09        2.17     19.27 o 
  15   2   0       20.87       -1.06     17.08 o 
  16   2   0        0.56       24.95     31.25 o 
  17   2   0       24.26       48.57     34.02 o 
   1   3   0      523.86      619.18     29.80 o 
   2   3   0      567.11      871.85     12.61 o 
   3   3   0    13011.63    16097.50     40.85 o 
   4   3   0        1.17        8.72     10.63 o 
   5   3   0     3244.53     3691.23     23.33 o 
   6   3   0       68.60       53.31     11.92 o 
   7   3   0     1289.13     1212.82     22.64 o 
   8   3   0      398.23      471.38     16.69 o 
   9   3   0      608.23      594.41     18.61 o 
  10   3   0      145.53      153.22     19.15 o 
  11   3   0      163.77      144.26     18.39 o 
  12   3   0        0.10       24.93     19.24 o 
  13   3   0       71.84       73.61     20.11 o 
  14   3   0      149.68      133.05     21.41 o 
  15   3   0        1.76       70.76     31.75 o 
  16   3   0      112.02       49.52     44.51 o 
  17   3   0        2.80      -13.99     33.03 o 
   0   4   0     6206.57     7819.31     41.10 o 
   1   4   0     1011.45     1083.09     20.01 o 
   2   4   0        5.08        2.93     10.11 o 
   3   4   0     1147.02     1675.91     16.72 o 
   4   4   0     1830.54     2286.77     58.90 o 
   5   4   0       14.82       32.36     12.07 o 
   6   4   0     1174.48     1126.52     31.46 o 
   7   4   0      910.33      947.73     54.39 o 
   8   4   0      219.03      191.86     20.51 o 
   9   4   0        0.23       11.97     15.68 o 
  10   4   0       73.18       74.72     17.36 o 
  11   4   0        0.72       -2.71     17.87 o 
  12   4   0      156.86      178.07     26.51 o 
  13   4   0      142.15      120.94     19.05 o 
  14   4   0       29.41       95.54     30.56 o 
  15   4   0        7.88      -22.50     22.50 o 
  16   4   0        9.49       13.23     32.95 o 
  17   4   0       33.34       32.04     31.18 o 
   1   5   0      998.96     1083.62     21.72 o 
   2   5   0      126.30      181.71     11.47 o 
   3   5   0     2376.69     2929.32     41.17 o 
   4   5   0     1401.01     1683.25     19.77 o 
   5   5   0      273.19      376.82     15.14 o 
   6   5   0      216.27      213.98     14.97 o 
   7   5   0       25.29       12.84     13.90 o 
   8   5   0        5.27        9.81     15.38 o 
   9   5   0        0.14       -7.92     16.74 o 
  10   5   0        0.41       -0.56     17.65 o 
  11   5   0        5.32        5.09     18.21 o 
  12   5   0       42.67       35.07     29.71 o 
  13   5   0       10.38       20.50     28.15 o 
  14   5   0       71.51       58.65     24.68 o 
  15   5   0      159.13      247.55     22.10 o 
  16   5   0       31.99        6.17     33.37 o 
  17   5   0       25.52       14.97     33.73 o 
   0   6   0     5441.00     6191.42     45.07 o 
   1   6   0       41.16       44.67     18.11 o 
   2   6   0        0.48       17.62     11.88 o 
   3   6   0     2842.64     3526.74     49.84 o 
   4   6   0      850.00     1043.57     18.52 o 
   5   6   0      273.28      288.29     16.60 o 
   6   6   0     1423.84     1454.90     98.49 o 
   7   6   0      189.33      177.53     16.67 o 
   8   6   0      328.44      307.07     18.43 o 
   9   6   0        9.10        3.91     18.18 o 
  10   6   0      138.48      112.58     45.01 o 
  11   6   0       13.07       25.26     18.60 o 
  12   6   0      204.18      235.82     19.63 o 
  13   6   0       13.46       -5.24     23.03 o 
  14   6   0       54.29      130.58     37.59 o 
  15   6   0        1.59      -19.10     29.79 o 
  16   6   0        1.59       36.27     34.76 o 
   1   7   0      152.04      199.94     15.37 o 
   2   7   0      253.23      246.79     24.69 o 
   3   7   0      408.21      406.19     15.65 o 
   4   7   0      226.27      246.96     16.63 o 
   5   7   0      257.84      256.29     17.16 o 
   6   7   0       36.27        2.18     16.22 o 
   7   7   0       52.67       43.32     17.06 o 
   8   7   0      111.01      143.64     17.75 o 
   9   7   0      933.24      859.24     23.48 o 
  10   7   0      117.06      132.79     46.28 o 
  11   7   0       94.32       78.76     19.19 o 
  12   7   0        0.30        3.30     27.74 o 
  13   7   0       98.40      100.61     34.36 o 
  14   7   0        2.59      -19.43     32.56 o 
  15   7   0        5.02       49.98     39.62 o 
  16   7   0        0.17      -17.92     29.46 o 
   0   8   0       35.45       60.74     22.86 o 
   1   8   0        3.93       -0.97     16.32 o 
   2   8   0      851.37      970.07     33.69 o 
   3   8   0      468.06      474.86     49.92 o 
   4   8   0      148.45      111.32     15.96 o 
   5   8   0      105.90      115.06     21.39 o 
   6   8   0      871.18      961.36     35.16 o 
   7   8   0        0.75       15.13     18.09 o 
   8   8   0      194.43      208.27     20.37 o 
   9   8   0      111.24      115.71     19.99 o 
  10   8   0      109.01      108.07     36.52 o 
  11   8   0       10.31       37.60     19.56 o 
  12   8   0       24.55       43.71     27.43 o 
  13   8   0        6.79       25.98     29.47 o 
  14   8   0       53.03      135.24     70.53 o 
  15   8   0        2.17       54.38     30.29 o 
   1   9   0      203.52      210.51     35.39 o 
   2   9   0       30.23       18.86     13.61 o 
   3   9   0     1668.62     1701.51     24.99 o 
   4   9   0      127.03      145.08     17.72 o 
   5   9   0       27.22       41.76     18.44 o 
   6   9   0        7.74       36.34     19.98 o 
   7   9   0        1.50        4.10     20.15 o 
   8   9   0       39.55       43.28     20.22 o 
   9   9   0     1005.93      987.59     25.60 o 
  10   9   0        3.31       31.64     18.89 o 
  11   9   0       89.83       84.74     25.54 o 
  12   9   0       17.13       19.05     19.85 o 
  13   9   0       21.02       69.41     27.07 o 
  14   9   0       81.65       50.17     18.38 o 
  15   9   0        7.44        1.80     29.48 o 
   0  10   0      537.05      715.18     33.68 o 
   1  10   0       92.41      125.35     21.50 o 
   2  10   0      113.35      139.05     18.20 o 
   3  10   0        5.14        4.12     17.91 o 
   4  10   0      289.70      259.44     26.28 o 
   5  10   0      150.95      178.03     21.71 o 
   6  10   0      484.87      531.03     25.35 o 
   7  10   0       27.36       11.24     20.85 o 
   8  10   0       30.17       56.99     20.26 o 
   9  10   0       24.62       40.09     20.25 o 
  10  10   0       16.26      -19.00     19.00 o 
  11  10   0      118.54      136.00     71.14 o 
  12  10   0       10.74       -5.61     32.47 o 
  13  10   0        2.02      -18.94     18.94 o 
  14  10   0       13.82       36.43     27.96 o 
   1  11   0       77.56       58.77     22.94 o 
   2  11   0      351.60      358.29     33.82 o 
   3  11   0      102.82       81.39     17.09 o 
   4  11   0       94.49       90.01     19.58 o 
   5  11   0      126.70      158.34     20.55 o 
   6  11   0       41.42       40.86     20.69 o 
   7  11   0       62.03       34.63     20.82 o 
   8  11   0      613.52      687.45     25.03 o 
   9  11   0       96.74       65.59     20.68 o 
  10  11   0        4.52        1.27     19.68 o 
  11  11   0       23.82       50.90     19.56 o 
  12  11   0        0.02       34.36     29.35 o 
  13  11   0        6.15        9.09     40.52 o 
   0  12   0      881.18      978.06     40.14 o 
   1  12   0      127.36      134.53     17.21 o 
   2  12   0        0.32        9.09     16.49 o 
   3  12   0        9.16       -7.89     16.53 o 
   4  12   0      203.82      188.87     17.60 o 
   5  12   0        0.10       32.21     18.94 o 
   6  12   0       93.16       90.70     21.54 o 
   7  12   0      191.19      170.19     22.37 o 
   8  12   0       17.86       44.42     20.31 o 
   9  12   0        6.59      -20.44     20.44 o 
  10  12   0       24.98       98.56     29.57 o 
  11  12   0       39.24      -12.75     20.26 o 
  12  12   0        2.22       38.87     36.78 o 
   1  13   0       83.97      135.86     19.80 o 
   2  13   0       26.89       10.04     16.52 o 
   3  13   0        2.42       14.57     16.56 o 
   4  13   0        1.89        3.95     16.27 o 
   5  13   0      249.55      305.95     19.00 o 
   6  13   0       16.25       -7.43     20.57 o 
   7  13   0       34.23       76.87     21.99 o 
   8  13   0       21.97       34.57     20.89 o 
   9  13   0        6.90       -7.37     26.26 o 
  10  13   0       15.50      121.68     51.01 o 
  11  13   0        7.34      -25.43     25.63 o 
   0  14   0       23.13       32.17     33.51 o 
   1  14   0       14.34        9.69     16.90 o 
   2  14   0      207.87      200.40     24.62 o 
   3  14   0        5.06      -19.98     19.98 o 
   4  14   0       10.03      -19.46     23.47 o 
   5  14   0      221.50      256.56     25.06 o 
   6  14   0      284.58      263.58     23.51 o 
   7  14   0       10.95       53.20     22.76 o 
   8  14   0       44.77       40.03     21.92 o 
   9  14   0       10.64      -12.95     18.82 o 
  10  14   0       26.62      133.18     34.18 o 
   1  15   0       35.75      -20.66     20.66 o 
   2  15   0       48.48       47.97     22.79 o 
   3  15   0       47.65       78.25     27.51 o 
   4  15   0        0.29      -20.54     20.54 o 
   5  15   0        0.91       74.07     17.56 o 
   6  15   0        5.13      -24.94     24.94 o 
   7  15   0       19.26       27.18     48.98 o 
   8  15   0       34.31       53.48     40.40 o 
   0  16   0       26.85      111.26     38.29 o 
   1  16   0        4.43       16.45     26.03 o 
   2  16   0       30.19       14.33     63.65 o 
   3  16   0        9.19       65.25     37.48 o 
   4  16   0       80.24       21.43     25.68 o 
   5  16   0        0.62       24.43     47.37 o 
 -17   1   1        0.52       27.14     24.82 o 
 -16   1   1       42.10       45.24     24.48 o 
 -15   1   1       54.57       62.90     26.70 o 
 -14   1   1      213.06      220.10     24.81 o 
 -13   1   1      264.35      332.75     17.56 o 
 -12   1   1       10.16       26.12     15.72 o 
 -11   1   1      145.15      105.83     16.86 o 
 -10   1   1      599.68      511.86     27.60 o 
  -9   1   1      103.45      101.72     12.57 o 
  -8   1   1     2893.88     2905.93     55.52 o 
  -7   1   1     1538.67     1502.84     47.88 o 
  -6   1   1       74.85       94.62     11.87 o 
  -5   1   1      405.73      371.36     13.81 o 
  -4   1   1      540.29      461.12     14.27 o 
  -3   1   1      125.62      160.15     10.83 o 
  -2   1   1      489.66      429.25     52.29 o 
  -1   1   1      983.86      746.40     19.56 o 
   0   1   1      148.88       71.44      7.31 o 
   1   1   1      617.04      456.41     14.42 o 
   2   1   1      242.61      364.73     17.59 o 
   3   1   1      586.13      940.10     12.00 o 
   4   1   1     6392.08     6538.84    182.83 o 
   5   1   1      153.92      170.33      8.76 o 
   6   1   1     1869.72     2005.94     48.66 o 
   7   1   1       15.04       33.75      9.62 o 
   8   1   1      157.37      126.30     10.90 o 
   9   1   1        2.67        2.28     11.44 o 
  10   1   1      573.36      579.93     30.99 o 
  11   1   1      408.09      395.30     17.87 o 
  12   1   1      117.04      155.43     15.79 o 
  13   1   1        0.01       11.68     14.67 o 
  14   1   1        2.75       23.08     14.92 o 
  15   1   1       68.28       96.78     18.80 o 
  16   1   1       43.79       17.33     17.73 o 
  17   1   1       15.69       19.21     35.78 o 
 -17   2   1        4.23      -24.69     24.69 o 
 -16   2   1       26.05       87.42     25.13 o 
 -15   2   1       21.82       35.31     24.67 o 
 -14   2   1      192.84      177.89     25.90 o 
 -13   2   1       92.78       84.90     23.54 o 
 -12   2   1       19.54       20.65     16.45 o 
 -11   2   1       54.90       39.91     14.93 o 
 -10   2   1        0.57        3.89     13.36 o 
  -9   2   1       67.05       75.31     13.66 o 
  -8   2   1        7.47       23.59     10.65 o 
  -7   2   1      597.21      594.33     29.22 o 
  -6   2   1        0.24       21.72      8.85 o 
  -5   2   1     5673.34     5123.51     62.17 o 
  -4   2   1       52.13       63.26      7.64 o 
  -3   2   1     3427.75     4506.79     30.47 o 
  -2   2   1      926.24      753.43     10.05 o 
  -1   2   1     6908.34     5593.11     59.68 o 
   0   2   1     4536.76     4163.88     23.18 o 
   1   2   1     3598.33     3377.66     69.84 o 
   2   2   1      276.02      303.92      9.85 o 
   3   2   1     1001.02     1193.46     13.17 o 
   4   2   1      438.97      451.80     11.60 o 
   5   2   1     1131.15     1190.40     37.19 o 
   6   2   1      617.10      708.30     37.61 o 
   7   2   1      464.61      454.24     16.22 o 
   8   2   1       28.21       26.55     12.03 o 
   9   2   1      339.95      302.64     14.61 o 
  10   2   1      196.79      151.24     18.55 o 
  11   2   1      169.55      243.69     20.71 o 
  12   2   1      127.19      124.24     21.17 o 
  13   2   1       83.87       58.22     20.59 o 
  14   2   1       38.74       57.40     21.19 o 
  15   2   1      245.84      256.06     45.98 o 
  16   2   1        2.47        5.68     19.83 o 
  17   2   1       38.79       93.27     83.20 o 
 -17   3   1        7.38       44.88     33.08 o 
 -16   3   1       23.94       32.87     33.88 o 
 -15   3   1      170.52      166.35     27.30 o 
 -14   3   1      183.11      195.89     40.38 o 
 -13   3   1      107.05      100.89     16.59 o 
 -12   3   1        4.61        7.66     15.80 o 
 -11   3   1       48.90       66.84     15.26 o 
 -10   3   1      114.14      111.55     14.17 o 
  -9   3   1      170.19      152.32     18.31 o 
  -8   3   1      985.72     1014.98     60.17 o 
  -7   3   1       66.40       71.96     10.80 o 
  -6   3   1       62.21       94.23     16.02 o 
  -5   3   1      214.77      202.83     14.89 o 
  -4   3   1     1771.78     2219.89     71.66 o 
  -3   3   1     1527.09     1458.62     14.61 o 
  -2   3   1     2052.27     1942.45     14.93 o 
  -1   3   1      815.47      866.03     22.50 o 
   0   3   1      650.30      642.61     17.35 o 
   1   3   1     2700.21     2648.39     75.35 o 
   2   3   1      114.17       98.31     11.65 o 
   3   3   1      414.09      608.35      9.43 o 
   4   3   1     1957.04     2169.82     31.56 o 
   5   3   1      284.24      320.58     12.67 o 
   6   3   1       48.92       81.38     12.86 o 
   7   3   1       19.74       28.06     13.18 o 
   8   3   1        7.57       11.39     14.18 o 
   9   3   1      607.90      569.10     28.14 o 
  10   3   1        1.32       27.12     18.17 o 
  11   3   1      364.85      399.81     44.49 o 
  12   3   1        3.26      -16.10     20.05 o 
  13   3   1        0.12       28.14     19.69 o 
  14   3   1       27.78       21.05     30.51 o 
  15   3   1       72.08       87.65     37.93 o 
  16   3   1       19.29        3.05     20.27 o 
  17   3   1       11.50       61.21     32.42 o 
 -17   4   1       10.43        4.58     32.03 o 
 -16   4   1        3.65       18.56     35.87 o 
 -15   4   1        6.60      103.00     33.52 o 
 -14   4   1        0.79      -26.23     30.17 o 
 -13   4   1       56.55      102.09     30.03 o 
 -12   4   1        6.30        3.34     16.21 o 
 -11   4   1      186.56      170.84     31.46 o 
 -10   4   1      759.60      728.06     70.29 o 
  -9   4   1       82.30      104.92     26.01 o 
  -8   4   1      287.46      263.76     15.03 o 
  -7   4   1      787.86      722.47     16.94 o 
  -6   4   1      562.03      578.46     15.25 o 
  -5   4   1       16.53       14.09     11.81 o 
  -4   4   1     2219.64     2634.15    172.09 o 
  -3   4   1      387.19      491.36     24.75 o 
  -2   4   1      169.44      195.04     13.40 o 
  -1   4   1      224.60      202.74     19.46 o 
   0   4   1     1269.44     1318.10     22.84 o 
   1   4   1     4387.98     4423.78     93.58 o 
   2   4   1       73.32       75.13      5.92 o 
   3   4   1     2363.38     2706.31     60.69 o 
   4   4   1      215.15      280.95     12.05 o 
   5   4   1     1811.04     1882.96     19.87 o 
   6   4   1     1633.78     1819.99     74.85 o 
   7   4   1      482.98      468.20     21.64 o 
   8   4   1       16.61        4.15     14.98 o 
   9   4   1      592.44      528.70     23.56 o 
  10   4   1       49.83       68.61     18.21 o 
  11   4   1        0.15      -11.13     18.74 o 
  12   4   1       15.12       49.79     19.77 o 
  13   4   1       15.64      -19.26     19.26 o 
  14   4   1        2.12       19.02     41.98 o 
  15   4   1       14.33      -13.06     22.51 o 
  16   4   1       14.43       -1.52     19.42 o 
  17   4   1        0.49       71.29     57.68 o 
 -17   5   1       13.98       35.11     35.86 o 
 -16   5   1        0.74       26.17     32.32 o 
 -15   5   1       10.85      -30.06     30.18 o 
 -14   5   1        0.96       26.77     31.25 o 
 -13   5   1       73.73       91.26     30.70 o 
 -12   5   1       49.28       28.26     20.60 o 
 -11   5   1       14.14       43.77     17.29 o 
 -10   5   1        0.13      -17.06     17.06 o 
  -9   5   1       43.19       24.05     15.87 o 
  -8   5   1      133.09      105.45     14.76 o 
  -7   5   1     1938.55     1916.85    159.81 o 
  -6   5   1      436.71      463.95     19.93 o 
  -5   5   1       32.76       17.08     13.08 o 
  -4   5   1      361.82      337.95     18.02 o 
  -3   5   1       96.09      127.30     11.57 o 
  -2   5   1       16.51       15.20      5.00 o 
  -1   5   1     2562.04     2467.89    291.66 o 
   0   5   1      213.04      258.08     17.92 o 
   1   5   1      149.51      240.41     18.18 o 
   2   5   1      428.37      435.99      9.82 o 
   3   5   1      291.87      385.18     10.34 o 
   4   5   1        0.35        6.20     12.14 o 
   5   5   1      213.86      264.08     22.88 o 
   6   5   1       40.80       37.61     13.57 o 
   7   5   1       12.44       28.38     14.92 o 
   8   5   1       32.84       10.44     15.74 o 
   9   5   1      814.20      745.47     42.63 o 
  10   5   1      375.57      339.79     20.17 o 
  11   5   1       38.73       65.72     19.18 o 
  12   5   1       11.01       -0.51     18.47 o 
  13   5   1        4.61       40.04     19.00 o 
  14   5   1       19.54       -1.53     19.58 o 
  15   5   1       11.06       35.83     40.26 o 
  16   5   1        1.67        4.17     33.48 o 
  17   5   1        2.84      -16.18     29.35 o 
 -16   6   1        6.18        1.87     31.29 o 
 -15   6   1        6.24       26.88     30.58 o 
 -14   6   1       13.84       39.32     28.66 o 
 -13   6   1        3.86       -9.64     28.94 o 
 -12   6   1       16.96       49.02     17.36 o 
 -11   6   1       44.14       10.21     17.86 o 
 -10   6   1       20.40        8.92     28.23 o 
  -9   6   1       10.64       -0.05     16.53 o 
  -8   6   1       16.67        6.98     15.25 o 
  -7   6   1      153.38      147.35     21.99 o 
  -6   6   1       97.14      106.60     15.34 o 
  -5   6   1      608.44      806.41     19.03 o 
  -4   6   1      269.04      196.83     14.59 o 
  -3   6   1       18.26        5.59     12.08 o 
  -2   6   1       83.56       88.33      5.38 o 
  -1   6   1       50.37       71.57     14.81 o 
   0   6   1      176.88      130.31     19.93 o 
   1   6   1     6341.92     7418.58     50.26 o 
   2   6   1     1210.42     1467.47     25.74 o 
   3   6   1      124.40      149.73      8.72 o 
   4   6   1      120.90      122.08     11.24 o 
   5   6   1      245.49      244.83     15.57 o 
   6   6   1       65.74       75.43     14.98 o 
   7   6   1      306.55      317.00     18.77 o 
   8   6   1      155.49      185.51     18.69 o 
   9   6   1      120.84       86.63     18.66 o 
  10   6   1       80.10       81.33     34.63 o 
  11   6   1        9.77       -9.10     18.47 o 
  12   6   1       27.70       37.74     18.29 o 
  13   6   1       40.17       36.65     18.88 o 
  14   6   1       13.21       18.50     19.50 o 
  15   6   1        0.53      -14.92     38.61 o 
  16   6   1        7.86       49.64     72.74 o 
 -16   7   1        6.15       22.54     30.42 o 
 -15   7   1       12.10        8.49     30.50 o 
 -14   7   1        1.05      -19.90     29.76 o 
 -13   7   1       12.93       27.51     31.29 o 
 -12   7   1       26.43      -12.75     17.60 o 
 -11   7   1       61.66       67.17     17.62 o 
 -10   7   1      291.92      253.19     20.04 o 
  -9   7   1        2.01       15.19     17.53 o 
  -8   7   1      154.69      171.85     18.09 o 
  -7   7   1      102.41      125.51     20.57 o 
  -6   7   1       36.69       48.98     17.02 o 
  -5   7   1      156.30      171.22     15.69 o 
  -4   7   1     1872.70     2047.70     23.83 o 
  -3   7   1      452.23      412.95     36.00 o 
  -2   7   1     5974.30     6427.31    140.70 o 
  -1   7   1       17.93        9.44     14.15 o 
   0   7   1     2621.26     3043.07    111.95 o 
   1   7   1      673.45      640.90     26.41 o 
   2   7   1     1674.45     1545.86     78.99 o 
   3   7   1      307.83      354.61     40.18 o 
   4   7   1     1259.46     1578.08    100.92 o 
   5   7   1      124.24      116.60     16.08 o 
   6   7   1      807.67      729.08     20.15 o 
   7   7   1       13.34       23.18     16.88 o 
   8   7   1        0.06        3.15     17.33 o 
   9   7   1      322.89      350.88     21.64 o 
  10   7   1       80.26       50.34     22.31 o 
  11   7   1       65.34       93.48     19.05 o 
  12   7   1      219.35      187.36     20.49 o 
  13   7   1        9.08       50.99     19.52 o 
  14   7   1       30.73       -7.65     18.75 o 
  15   7   1       22.50       94.11     19.90 o 
  16   7   1        0.08       50.40     33.53 o 
 -15   8   1        1.54      -31.85     31.85 o 
 -14   8   1        0.01       41.98     31.35 o 
 -13   8   1       31.80       18.64     31.72 o 
 -12   8   1       46.09       73.98     31.50 o 
 -11   8   1       89.45       74.48     18.33 o 
 -10   8   1      336.22      307.33     20.25 o 
  -9   8   1      178.23      149.94     22.39 o 
  -8   8   1      384.99      371.40     21.03 o 
  -7   8   1       75.71       69.76     18.56 o 
  -6   8   1     1206.33     1314.63     68.54 o 
  -5   8   1      165.06      189.07     17.07 o 
  -4   8   1      396.07      388.57     17.48 o 
  -3   8   1      547.54      585.36     18.32 o 
  -2   8   1       10.42       13.85     12.48 o 
  -1   8   1      127.09      157.27     16.54 o 
   0   8   1      122.03      158.08     20.72 o 
   1   8   1     2458.08     2820.11     41.41 o 
   2   8   1      174.12      143.97     23.55 o 
   3   8   1       41.27       28.03     14.43 o 
   4   8   1        4.79       22.48     14.87 o 
   5   8   1        4.88       22.54     16.80 o 
   6   8   1       15.67       28.38     18.56 o 
   7   8   1       39.27       45.11     18.40 o 
   8   8   1       18.26       37.17     23.08 o 
   9   8   1      641.42      607.11     23.35 o 
  10   8   1        5.45       -6.66     19.37 o 
  11   8   1       24.86       24.13     18.97 o 
  12   8   1        7.94       42.27     30.32 o 
  13   8   1       25.40       -1.91     46.46 o 
  14   8   1       40.22      154.35     58.49 o 
  15   8   1       20.41      -27.68     27.68 o 
 -15   9   1        1.69       -1.27     30.32 o 
 -14   9   1       38.82       61.44     30.86 o 
 -13   9   1       62.30       22.73     33.28 o 
 -12   9   1       16.67       46.73     29.52 o 
 -11   9   1       47.42       36.11     18.91 o 
 -10   9   1        1.36       -3.24     17.98 o 
  -9   9   1       89.28       84.11     25.73 o 
  -8   9   1        5.42       14.67     19.60 o 
  -7   9   1       15.35        6.12     24.85 o 
  -6   9   1      545.84      480.09     34.75 o 
  -5   9   1      482.47      534.91     22.99 o 
  -4   9   1      100.63      138.00     18.11 o 
  -3   9   1        4.89       -3.30     14.61 o 
  -2   9   1       37.74       39.67     13.98 o 
  -1   9   1       96.77      105.41     22.11 o 
   0   9   1       15.04       28.37     18.22 o 
   1   9   1      122.84      160.53     19.59 o 
   2   9   1       75.37       76.89     15.04 o 
   3   9   1       17.01       22.17     15.87 o 
   4   9   1      393.94      462.31     19.42 o 
   5   9   1      113.07      115.54     19.52 o 
   6   9   1      237.07      254.25     36.17 o 
   7   9   1      423.82      456.42     25.73 o 
   8   9   1      830.09      806.03     24.62 o 
   9   9   1      677.14      557.08     53.52 o 
  10   9   1        8.34       50.95     19.70 o 
  11   9   1        3.56      -19.36     19.36 o 
  12   9   1        8.08       15.17     31.82 o 
  13   9   1       38.62       26.94     32.84 o 
  14   9   1       18.55        3.61     34.78 o 
  15   9   1       17.98       51.07     35.67 o 
 -14  10   1        4.07      -30.29     30.29 o 
 -13  10   1        0.28       31.65     30.89 o 
 -12  10   1       26.84       20.86     29.01 o 
 -11  10   1        0.36       25.67     41.01 o 
 -10  10   1       19.83       37.60     25.56 o 
  -9  10   1       78.54       66.37     19.79 o 
  -8  10   1       87.23      116.21     20.45 o 
  -7  10   1      456.04      471.66     62.01 o 
  -6  10   1      459.04      440.52     22.53 o 
  -5  10   1     2443.82     2556.18     31.80 o 
  -4  10   1      692.07      640.07     22.58 o 
  -3  10   1       54.44       50.28     16.10 o 
  -2  10   1       60.19       67.16     15.45 o 
  -1  10   1      608.12      650.40     59.53 o 
   0  10   1      224.40      259.62     21.43 o 
   1  10   1      517.33      568.05     36.99 o 
   2  10   1      115.50       91.94     24.44 o 
   3  10   1      721.34      718.96     24.25 o 
   4  10   1        5.56       14.18     17.17 o 
   5  10   1       72.37       35.94     19.51 o 
   6  10   1      595.46      638.33     24.59 o 
   7  10   1      800.64      746.74     24.70 o 
   8  10   1      116.65      145.03     35.14 o 
   9  10   1        3.29        5.76     27.80 o 
  10  10   1       11.32      -16.45     19.22 o 
  11  10   1       22.56       28.25     19.88 o 
  12  10   1       10.56       -2.45     21.82 o 
  13  10   1       17.62       57.23     17.97 o 
  14  10   1        9.70      -20.89     20.89 o 
 -13  11   1       27.78       59.59     32.05 o 
 -12  11   1       22.81       62.23     29.22 o 
 -11  11   1        1.97      -29.58     29.58 o 
 -10  11   1        0.66       40.41     27.07 o 
  -9  11   1        9.85       -9.36     20.79 o 
  -8  11   1      194.43      191.90     21.89 o 
  -7  11   1        6.38       48.10     20.63 o 
  -6  11   1       27.36       -3.84     19.70 o 
  -5  11   1      124.22      105.35     19.72 o 
  -4  11   1      167.77      177.05     17.86 o 
  -3  11   1      165.18      183.51     17.80 o 
  -2  11   1       69.09       47.27     16.59 o 
  -1  11   1       60.08       58.02     21.78 o 
   0  11   1        9.81       12.63     21.68 o 
   1  11   1       20.38       23.41     15.31 o 
   2  11   1       60.06       77.16     16.26 o 
   3  11   1       14.07       12.78     18.13 o 
   4  11   1       26.09       32.41     18.42 o 
   5  11   1       50.94       26.69     19.69 o 
   6  11   1      370.50      402.61     23.29 o 
   7  11   1      149.27      140.25     20.95 o 
   8  11   1       33.41       16.15     29.85 o 
   9  11   1       14.73       35.62     19.10 o 
  10  11   1       22.59        0.90     18.78 o 
  11  11   1        3.88       82.36     31.13 o 
  13  11   1        0.20      -29.96     29.96 o 
 -12  12   1        4.22       -9.02     29.41 o 
 -11  12   1       22.63       57.28     30.05 o 
 -10  12   1       16.50       52.93     51.46 o 
  -9  12   1       11.02       13.73     28.73 o 
  -8  12   1       17.58      -20.31     20.31 o 
  -7  12   1       30.42       58.50     32.99 o 
  -6  12   1       36.84       48.34     20.24 o 
  -5  12   1        2.20      -16.43     16.43 o 
  -4  12   1       53.25       53.47     17.19 o 
  -3  12   1      539.12      505.46     20.21 o 
  -2  12   1       11.99       12.45     16.68 o 
  -1  12   1      121.95      156.18     17.48 o 
   0  12   1       48.77       58.03     22.85 o 
   1  12   1      254.05      290.39     16.87 o 
   2  12   1      222.45      238.39     17.07 o 
   3  12   1       16.23       18.51     15.79 o 
   4  12   1      128.70      117.80     24.92 o 
   5  12   1      125.32      100.59     25.22 o 
   6  12   1      459.67      476.91     23.10 o 
   7  12   1        8.47      -34.58     34.58 o 
   8  12   1        0.60       54.67     34.34 o 
   9  12   1        2.22      -24.34     31.93 o 
  10  12   1        0.01       34.56     31.32 o 
  11  12   1       34.47       99.88     33.31 o 
 -11  13   1        2.93       45.04     28.48 o 
 -10  13   1       45.17       48.08     21.11 o 
  -9  13   1       21.44       35.03     22.03 o 
  -8  13   1      101.68       19.49     28.24 o 
  -7  13   1       52.82       80.61     18.54 o 
  -6  13   1       37.05       34.92     17.93 o 
  -5  13   1        0.32       -6.54     17.04 o 
  -4  13   1        7.82       36.31     17.20 o 
  -3  13   1       49.01        8.51     16.73 o 
  -2  13   1       39.66       58.21     26.43 o 
  -1  13   1        3.87      -13.37     17.12 o 
   0  13   1      103.65      155.29     25.54 o 
   1  13   1        0.12      -11.79     36.74 o 
   2  13   1      169.87      172.86     36.83 o 
   3  13   1        7.95      -23.39     24.09 o 
   4  13   1      110.16      127.68     27.10 o 
   5  13   1        0.44      -32.88     32.88 o 
   6  13   1        3.15       87.45     34.25 o 
   7  13   1        2.40      -35.21     35.21 o 
   8  13   1       21.90      144.14     36.74 o 
  10  13   1       11.40      120.17     34.13 o 
  -9  14   1      105.76      199.10     49.71 o 
  -8  14   1        5.48       -0.97     41.57 o 
  -7  14   1       16.36       -9.94     23.37 o 
  -6  14   1       19.12       -4.48     18.02 o 
  -5  14   1        0.40       -1.43     18.36 o 
  -4  14   1       18.60       21.83     27.87 o 
  -3  14   1       21.03       29.24     17.40 o 
  -2  14   1        0.73       17.38     17.54 o 
  -1  14   1        4.60       17.08     18.10 o 
   0  14   1       22.03        0.33     23.46 o 
   1  14   1        0.01       -6.50     23.61 o 
   2  14   1      113.62       78.19     24.74 o 
   3  14   1       55.82       83.37     42.06 o 
   4  14   1       16.27       -8.71     37.59 o 
   5  14   1       75.16      115.30     81.33 o 
   6  14   1        6.63      103.74     37.35 o 
   7  14   1       15.13      -38.13     38.13 o 
   8  14   1        6.99      164.28     35.58 o 
  -8  15   1       84.49       51.07     24.46 o 
  -7  15   1        5.36      105.81     23.70 o 
  -6  15   1       69.86       64.61     46.36 o 
  -5  15   1       20.42       31.17     24.59 o 
  -4  15   1       27.76       30.81     18.29 o 
  -3  15   1        6.36        7.63     21.94 o 
  -2  15   1      272.04      262.91     33.38 o 
  -1  15   1       94.43      101.25     27.23 o 
   0  15   1       38.09       64.30     29.57 o 
   1  15   1       38.03       11.55     57.69 o 
   2  15   1       48.58      112.43     60.13 o 
   3  15   1       18.38      -25.00     25.87 o 
   4  15   1      126.66      210.90     27.09 o 
   5  15   1       35.45      -22.69     27.21 o 
   6  15   1        0.25      105.61     46.90 o 
   8  15   1       29.25      206.45     39.26 o 
  -5  16   1       36.23       27.57     21.85 o 
  -4  16   1        0.06       25.73     34.81 o 
  -3  16   1       27.02       -6.41     40.61 o 
  -2  16   1        0.09       42.06     31.86 o 
  -1  16   1       29.80       36.86     30.43 o 
   0  16   1        1.97       25.63     18.33 o 
   1  16   1      124.81       79.88     25.93 o 
   2  16   1        2.08       81.09     26.90 o 
   3  16   1       41.76      -13.43     25.87 o 
   4  16   1        0.01       60.13     84.78 o 
   5  16   1       47.71      177.61     40.55 o 
 -17   0   2       24.04       52.06     33.50 o 
 -16   0   2       36.96        4.95     32.23 o 
 -15   0   2      109.27       78.45     32.64 o 
 -14   0   2       66.25       34.63     32.34 o 
 -13   0   2      146.54      160.25     33.14 o 
 -12   0   2      127.79      116.63     34.81 o 
 -11   0   2      626.19      582.10     38.04 o 
 -10   0   2      468.72      597.73     32.68 o 
  -9   0   2      138.33      118.55     23.72 o 
  -8   0   2       61.89       38.43     20.99 o 
  -7   0   2      221.47      182.41     19.68 o 
  -6   0   2     1533.14     1693.54     27.58 o 
  -5   0   2     5308.01     4459.63     36.38 o 
  -4   0   2     9093.51     9086.07     46.90 o 
  -3   0   2     1014.19     1049.31     17.93 o 
  -2   0   2      240.28      206.91      9.82 o 
  -1   0   2      631.93      515.79     10.35 o 
   0   0   2     2061.58     1938.62     41.62 o 
   1   0   2     2068.08     1743.07     47.47 o 
   2   0   2    53699.30    53960.94   1266.46 o 
   3   0   2    34045.75    40216.43     87.97 o 
   4   0   2      515.75      556.45     19.18 o 
   5   0   2      242.44      281.32     20.03 o 
   6   0   2     1149.48     1028.98     38.32 o 
   7   0   2      389.79      377.64     17.73 o 
   8   0   2      282.51      357.61     18.90 o 
   9   0   2      488.22      521.48     21.86 o 
  10   0   2      839.38      953.44     82.45 o 
  11   0   2       42.13       26.18     21.12 o 
  12   0   2      129.19      121.59     22.80 o 
  13   0   2       83.69       94.77     22.54 o 
  14   0   2      117.57      104.54     22.74 o 
  15   0   2      122.30       77.30     26.90 o 
  16   0   2       36.19       13.51     28.05 o 
  17   0   2       27.79      165.48     31.35 o 
 -17   1   2       25.44      -23.93     23.93 o 
 -16   1   2        9.73       17.34     23.38 o 
 -15   1   2       48.41       82.77     23.45 o 
 -14   1   2       85.53      138.82     51.74 o 
 -13   1   2        0.02      -17.06     22.47 o 
 -12   1   2      177.14      171.37     37.10 o 
 -11   1   2      399.29      406.81     23.04 o 
 -10   1   2      371.86      367.70     47.40 o 
  -9   1   2       51.14       61.70     11.44 o 
  -8   1   2      127.89       90.81     15.22 o 
  -7   1   2      285.84      289.54     31.50 o 
  -6   1   2      466.12      541.78     20.50 o 
  -5   1   2     2636.91     2238.50     70.64 o 
  -4   1   2      121.69      165.33     10.16 o 
  -3   1   2     1505.92     1741.13     21.63 o 
  -2   1   2    14350.30    13914.88    166.86 o 
  -1   1   2    22912.20    19621.73    102.69 o 
   0   1   2        6.61       16.02      6.47 o 
   1   1   2     9480.16     8868.56     36.93 o 
   2   1   2     6161.35     7014.24    103.75 o 
   3   1   2     7035.57     8098.75     30.01 o 
   4   1   2     2141.42     2299.00     52.20 o 
   5   1   2     1329.81     1377.98     14.36 o 
   6   1   2     3467.45     3587.24     51.68 o 
   7   1   2      240.26      202.35     12.36 o 
   8   1   2       62.38       67.43     13.13 o 
   9   1   2       27.37       16.77     14.34 o 
  10   1   2      102.72       72.37     18.26 o 
  11   1   2      134.25      110.37     17.59 o 
  12   1   2       33.41        7.25     23.90 o 
  13   1   2      126.51      140.95     18.58 o 
  14   1   2        1.08       -5.85     17.14 o 
  15   1   2        1.37       24.48     16.84 o 
  16   1   2       42.60       61.00     22.53 o 
  17   1   2       38.15        1.88     34.88 o 
 -17   2   2        0.00       48.35     24.83 o 
 -16   2   2        4.76       11.98     23.98 o 
 -15   2   2      253.04      301.16     27.41 o 
 -14   2   2        0.99        9.21     23.91 o 
 -13   2   2       53.10      108.06     22.41 o 
 -12   2   2        6.52       52.47     21.68 o 
 -11   2   2      911.12     1019.00     26.73 o 
 -10   2   2       18.03      -10.11     18.94 o 
  -9   2   2        0.96       -1.61     12.28 o 
  -8   2   2       15.80       14.94     10.30 o 
  -7   2   2      529.49      494.74     39.89 o 
  -6   2   2       10.36        6.01      7.42 o 
  -5   2   2      402.85      507.17     19.11 o 
  -4   2   2     2871.48     2878.26     13.36 o 
  -3   2   2     7241.82     7676.51    153.50 o 
  -2   2   2      418.05      423.01     18.41 o 
  -1   2   2       41.64       29.56      4.85 o 
   0   2   2     1935.73     1722.80     22.61 o 
   1   2   2      481.89      418.96     11.95 o 
   2   2   2       86.94      112.84      7.69 o 
   3   2   2      692.44      816.69     40.29 o 
   4   2   2      610.11      535.13     30.14 o 
   5   2   2      649.42      692.46     38.07 o 
   6   2   2      130.19      135.40     10.79 o 
   7   2   2      286.43      282.77     14.95 o 
   8   2   2     1062.58     1025.71     42.12 o 
   9   2   2     1166.77     1128.20     18.83 o 
  10   2   2      113.12      103.32     15.70 o 
  11   2   2      128.16      153.40     17.63 o 
  12   2   2      278.26      275.53     22.94 o 
  13   2   2        9.29       11.55     21.30 o 
  14   2   2        0.65       14.14     31.29 o 
  15   2   2       77.92       48.35     21.53 o 
  16   2   2       63.69       34.94     35.85 o 
  17   2   2        6.13       94.58     33.56 o 
 -17   3   2       18.24       29.64     24.84 o 
 -16   3   2       16.74        7.62     26.01 o 
 -15   3   2        0.76       42.72     25.10 o 
 -14   3   2       30.97       59.68     38.10 o 
 -13   3   2       16.07       43.41     22.08 o 
 -12   3   2       21.81       45.29     22.16 o 
 -11   3   2       31.66       25.82     22.20 o 
 -10   3   2        0.03        4.22     27.13 o 
  -9   3   2      103.28      121.81     12.02 o 
  -8   3   2      509.00      373.02     41.18 o 
  -7   3   2      394.17      301.62     15.00 o 
  -6   3   2      284.48      289.56     17.49 o 
  -5   3   2     1648.48     1782.73     70.37 o 
  -4   3   2      324.78      252.67     13.41 o 
  -3   3   2      339.15      252.90     11.44 o 
  -2   3   2      109.59      133.44      6.35 o 
  -1   3   2     4604.88     4040.93     98.62 o 
   0   3   2     1207.15     1003.61     18.77 o 
   1   3   2       99.38      143.55     14.04 o 
   2   3   2     1406.80     1435.90     20.26 o 
   3   3   2       27.20       18.11      5.38 o 
   4   3   2       89.79       59.04      9.12 o 
   5   3   2     2232.98     2105.00     19.29 o 
   6   3   2       19.08       18.86     11.65 o 
   7   3   2      350.66      348.31     44.40 o 
   8   3   2      319.24      316.55     17.54 o 
   9   3   2       66.42       75.77     17.41 o 
  10   3   2       53.80       66.65     18.19 o 
  11   3   2        9.10        7.66     18.99 o 
  12   3   2       12.76       -1.21     19.67 o 
  13   3   2        7.46       16.25     19.76 o 
  14   3   2        6.61       -4.79     33.41 o 
  15   3   2        1.14        7.61     21.67 o 
  16   3   2       12.52       38.72     37.98 o 
  17   3   2        0.00      -25.15     30.77 o 
 -17   4   2        0.04       15.33     37.67 o 
 -16   4   2        0.71       16.65     32.86 o 
 -15   4   2       97.06       55.58     31.70 o 
 -14   4   2      141.25      135.94     33.08 o 
 -13   4   2       28.20       19.45     22.14 o 
 -12   4   2       32.32       -0.05     22.46 o 
 -11   4   2       34.36       29.61     22.99 o 
 -10   4   2       79.83       65.29     23.73 o 
  -9   4   2      149.23      152.89     13.68 o 
  -8   4   2        2.63        8.32     11.10 o 
  -7   4   2       94.49      114.49     16.12 o 
  -6   4   2      102.39      120.71     24.03 o 
  -5   4   2       24.96       21.92     10.59 o 
  -4   4   2     4252.59     4695.40    174.93 o 
  -3   4   2     4685.17     4594.47     98.47 o 
  -2   4   2      391.99      376.09     11.22 o 
  -1   4   2       14.37       23.26      9.31 o 
   0   4   2        8.41       47.10     14.76 o 
   1   4   2      612.31      509.31      8.94 o 
   2   4   2     1384.39     1358.95     30.75 o 
   3   4   2     2270.54     2874.06     19.81 o 
   4   4   2      155.23      105.98      6.16 o 
   5   4   2        2.35        3.07     10.90 o 
   6   4   2      279.21      342.96     14.01 o 
   7   4   2       81.59       66.49     14.12 o 
   8   4   2      732.37      730.21     31.40 o 
   9   4   2      185.03      217.59     29.79 o 
  10   4   2        1.11       12.71     19.19 o 
  11   4   2       58.57       31.62     20.20 o 
  12   4   2      103.45      115.61     19.74 o 
  13   4   2        5.51       -5.75     19.26 o 
  14   4   2        3.94       19.42     50.70 o 
  15   4   2       21.59       -0.57     20.04 o 
  16   4   2        5.72       -5.58     49.26 o 
  17   4   2        1.51      108.93     90.48 o 
 -16   5   2       25.52       -9.01     32.13 o 
 -15   5   2        8.62       41.03     31.31 o 
 -14   5   2        2.65        9.53     29.32 o 
 -13   5   2       99.58       79.00     31.15 o 
 -12   5   2      190.29      199.09     32.42 o 
 -11   5   2        0.12      -12.97     33.05 o 
 -10   5   2        5.73        4.95     30.79 o 
  -9   5   2       31.06       34.28     14.17 o 
  -8   5   2       18.49       25.05     19.66 o 
  -7   5   2      877.44      827.56     74.33 o 
  -6   5   2      768.57      757.82     38.64 o 
  -5   5   2      172.81      136.18     34.77 o 
  -4   5   2     1058.70     1024.39     99.59 o 
  -3   5   2      189.27      211.18      8.82 o 
  -2   5   2     1167.33      900.28     28.69 o 
  -1   5   2     1023.90      921.68     21.75 o 
   0   5   2     2276.46     2486.08     30.23 o 
   1   5   2       60.99       73.41      6.61 o 
   2   5   2      942.30     1013.28     47.20 o 
   3   5   2        7.09       11.19      7.52 o 
   4   5   2        5.85        2.83      7.71 o 
   5   5   2      726.57      699.90     34.88 o 
   6   5   2      120.24      102.52     13.69 o 
   7   5   2        9.93        5.82     14.58 o 
   8   5   2       89.63       97.49     15.80 o 
   9   5   2      233.36      225.26     18.57 o 
  10   5   2        2.91       -4.87     17.75 o 
  11   5   2      143.01      182.47     21.40 o 
  12   5   2       58.34       32.79     19.68 o 
  13   5   2      125.94      138.66     35.83 o 
  14   5   2        4.16        7.02     29.81 o 
  15   5   2        1.98       18.95     22.05 o 
  16   5   2        0.19        0.65     30.02 o 
 -16   6   2        1.35       20.51     30.77 o 
 -15   6   2        0.39       -9.35     30.92 o 
 -14   6   2       22.39       -8.94     30.76 o 
 -13   6   2       23.22       51.34     31.58 o 
 -12   6   2       16.99       -1.68     32.34 o 
 -11   6   2       95.95      115.35     32.17 o 
 -10   6   2       65.95       59.41     30.72 o 
  -9   6   2      331.03      303.61     53.75 o 
  -8   6   2       82.86       59.18     14.86 o 
  -7   6   2       18.66       21.45     15.16 o 
  -6   6   2       22.73       18.68     14.65 o 
  -5   6   2       20.96       30.76     12.96 o 
  -4   6   2      735.54      705.43     23.61 o 
  -3   6   2      293.36      300.56     14.14 o 
  -2   6   2      185.33      130.95      5.48 o 
  -1   6   2        3.28       -1.75     11.70 o 
   0   6   2       28.96       45.41     18.67 o 
   1   6   2        5.04        6.96      7.39 o 
   2   6   2     3126.23     3086.04     57.70 o 
   3   6   2      410.04      442.11     23.73 o 
   4   6   2      139.18      151.43      8.98 o 
   5   6   2       13.57        3.84     13.76 o 
   6   6   2      447.87      429.41     16.81 o 
   7   6   2      143.04      105.55     16.17 o 
   8   6   2       24.14       31.32     16.47 o 
   9   6   2       16.40       18.47     17.43 o 
  10   6   2       28.25       40.06     19.06 o 
  11   6   2       43.11       24.10     18.28 o 
  12   6   2       58.16       77.05     19.71 o 
  13   6   2       15.27        2.35     28.21 o 
  14   6   2        0.28       17.46     44.82 o 
  15   6   2        3.12       33.60     27.27 o 
  16   6   2        7.69        8.07     19.67 o 
 -15   7   2        3.40      -30.84     30.84 o 
 -14   7   2        1.05       40.91     30.89 o 
 -13   7   2        8.13      -30.83     30.83 o 
 -12   7   2        0.00       34.17     33.23 o 
 -11   7   2        0.72       10.02     29.45 o 
 -10   7   2       67.17       54.56     30.20 o 
  -9   7   2        4.76        9.63     30.44 o 
  -8   7   2        0.38       23.16     16.45 o 
  -7   7   2       61.40       78.88     16.53 o 
  -6   7   2       95.78      104.94     16.18 o 
  -5   7   2       19.29       21.75     14.49 o 
  -4   7   2      278.38      253.50     30.14 o 
  -3   7   2      367.54      330.02     20.94 o 
  -2   7   2      926.04      754.75     48.40 o 
  -1   7   2      177.47      184.69     32.24 o 
   0   7   2      198.47      226.86     23.28 o 
   1   7   2       49.01       64.79     10.47 o 
   2   7   2        2.23        9.91      7.83 o 
   3   7   2       68.65       71.69     13.90 o 
   4   7   2      155.54      182.20      9.75 o 
   5   7   2      106.37      108.90      9.15 o 
   6   7   2        0.12      -12.48     14.92 o 
   7   7   2       26.20       30.86     16.62 o 
   8   7   2       16.67       17.92     17.94 o 
   9   7   2       73.20       63.71     18.86 o 
  10   7   2       81.83       53.64     18.61 o 
  11   7   2       57.56      116.63     34.98 o 
  12   7   2       72.51       26.97     18.35 o 
  13   7   2       40.98       67.31     19.96 o 
  14   7   2        0.40       13.11     29.20 o 
  15   7   2       29.27       90.89     84.85 o 
 -15   8   2       23.23       82.32     32.82 o 
 -14   8   2        0.13       16.66     31.17 o 
 -13   8   2       17.74       21.45     32.90 o 
 -12   8   2      113.67      159.86     33.20 o 
 -11   8   2      228.05      226.16     32.25 o 
 -10   8   2      258.32      245.06     31.57 o 
  -9   8   2       23.55        1.39     30.63 o 
  -8   8   2      270.77      292.71     57.05 o 
  -7   8   2      719.70      707.16     22.60 o 
  -6   8   2       99.97      104.94     18.06 o 
  -5   8   2      444.99      487.89     19.09 o 
  -4   8   2      137.93      151.79     13.97 o 
  -3   8   2      866.86      899.82     44.55 o 
  -2   8   2      207.07      212.05     24.20 o 
  -1   8   2      100.12      116.04     26.87 o 
   0   8   2      894.66      853.53     31.23 o 
   1   8   2      143.29      133.41     12.48 o 
   2   8   2       88.94       92.22      8.53 o 
   3   8   2       99.96      127.90      9.09 o 
   4   8   2      525.97      604.88     33.57 o 
   5   8   2       68.34       81.83     16.26 o 
   6   8   2        0.06       18.38     15.73 o 
   7   8   2      268.91      254.00     19.07 o 
   8   8   2      366.15      349.54     39.53 o 
   9   8   2      181.97      184.64     23.80 o 
  10   8   2      198.59      194.33     19.86 o 
  11   8   2       84.17       40.55     18.02 o 
  12   8   2      216.10      237.50     30.88 o 
  13   8   2       26.12        2.03     28.26 o 
  14   8   2        2.80       95.10     30.24 o 
 -14   9   2       11.96      -14.51     33.37 o 
 -13   9   2       11.36       51.97     32.89 o 
 -12   9   2       38.43        6.05     30.38 o 
 -11   9   2      129.47      123.54     30.70 o 
 -10   9   2        7.33       10.46     29.24 o 
  -9   9   2       17.75        5.27     29.82 o 
  -8   9   2       85.37      106.74     40.84 o 
  -7   9   2     1163.09     1171.58    110.26 o 
  -6   9   2       43.41       18.82     18.48 o 
  -5   9   2      280.14      271.21     16.33 o 
  -4   9   2       43.76       54.71     14.61 o 
  -3   9   2      226.63      283.90     15.93 o 
  -2   9   2      124.06      130.35     14.60 o 
  -1   9   2     1260.63     1243.34     65.53 o 
   0   9   2      496.42      527.90     21.75 o 
   1   9   2       16.34        4.31     13.27 o 
   2   9   2        0.45      -11.22     15.95 o 
   3   9   2       46.93       67.09     15.03 o 
   4   9   2      450.56      556.07     63.44 o 
   5   9   2      354.94      330.88     22.01 o 
   6   9   2       44.74       83.16     35.11 o 
   7   9   2        1.95      -25.09     34.34 o 
   8   9   2       30.08       70.97     34.66 o 
   9   9   2        1.53      -25.45     31.53 o 
  10   9   2        1.94        2.66     32.74 o 
  11   9   2       85.32       83.69     32.05 o 
  12   9   2       82.62       81.88     30.15 o 
  13   9   2        3.94      -27.12     27.12 o 
  14   9   2        2.75       36.33     28.42 o 
 -14  10   2       16.18       21.72     33.73 o 
 -13  10   2        1.37       37.99     32.50 o 
 -12  10   2       13.25        9.54     30.69 o 
 -11  10   2      172.74      153.80     31.63 o 
 -10  10   2       19.00       44.16     29.61 o 
  -9  10   2       71.84       94.40     30.56 o 
  -8  10   2        0.07       11.55     29.14 o 
  -7  10   2      146.42      186.51     20.55 o 
  -6  10   2      172.64      150.75     19.89 o 
  -5  10   2       52.09       28.25     16.29 o 
  -4  10   2      189.61      196.03     16.73 o 
  -3  10   2       20.57       25.03     15.89 o 
  -2  10   2       19.44       17.43     15.46 o 
  -1  10   2      231.71      257.89     20.60 o 
   0  10   2        2.10        9.13     20.20 o 
   1  10   2        3.87       13.78     20.22 o 
   2  10   2       14.15        2.60     31.58 o 
   3  10   2      289.45      316.77     35.65 o 
   4  10   2       18.74       -1.94     32.69 o 
   5  10   2        5.10       67.37     36.76 o 
   6  10   2      153.35      129.61     38.52 o 
   7  10   2      331.96      304.75     37.23 o 
   8  10   2       29.91       63.30     34.47 o 
   9  10   2      143.99      120.87     33.55 o 
  10  10   2       40.57       74.82     32.82 o 
  12  10   2       10.68       44.07     31.97 o 
  13  10   2        6.22      130.79     29.22 o 
 -13  11   2        8.12      -26.81     30.28 o 
 -12  11   2       28.59      -14.02     29.77 o 
 -11  11   2       36.37       85.06     31.96 o 
 -10  11   2       56.89       44.29     30.84 o 
  -9  11   2        0.17       18.71     30.50 o 
  -8  11   2        8.26       -7.79     31.55 o 
  -7  11   2       12.35       28.05     21.99 o 
  -6  11   2      812.87      752.66     47.82 o 
  -5  11   2      192.31      178.91     17.14 o 
  -4  11   2        0.25       -0.54     15.85 o 
  -3  11   2       18.85       19.02     16.82 o 
  -2  11   2       79.86       75.09     16.63 o 
  -1  11   2       34.56       34.89     20.66 o 
   0  11   2      106.36      137.89     22.14 o 
   1  11   2      149.48      135.25     22.50 o 
   2  11   2      217.82      233.13     35.60 o 
   3  11   2      400.14      421.41     37.59 o 
   4  11   2       78.43       62.59     34.33 o 
   5  11   2      215.45      263.88     38.29 o 
   6  11   2      123.38       92.66     37.12 o 
   7  11   2       93.10      133.78     36.51 o 
   8  11   2        1.66       -6.66     35.38 o 
   9  11   2       21.66       41.70     35.39 o 
  10  11   2       44.94       42.01     32.29 o 
  11  11   2       72.49      120.93     34.57 o 
  12  11   2        0.08      -26.31     31.02 o 
 -12  12   2        0.23       -0.60     29.80 o 
 -11  12   2        4.82       84.71     31.18 o 
 -10  12   2        7.64       -1.73     27.81 o 
  -9  12   2       45.56       66.73     31.69 o 
  -8  12   2        0.70        0.22     32.53 o 
  -7  12   2        0.52       -1.82     17.17 o 
  -6  12   2        3.79       30.54     18.05 o 
  -5  12   2      272.45      242.89     28.28 o 
  -4  12   2      117.23      102.69     16.75 o 
  -3  12   2       19.51       27.31     16.48 o 
  -2  12   2        9.05       -6.59     16.23 o 
  -1  12   2      241.03      243.05     39.74 o 
   0  12   2       30.75       24.76     25.35 o 
   1  12   2       27.49       21.59     22.80 o 
   2  12   2      194.70      225.15     24.01 o 
   3  12   2       94.08      103.92     35.41 o 
   4  12   2       27.25       -1.84     33.97 o 
   5  12   2       37.59       70.26     37.89 o 
   6  12   2       95.28       22.15     36.33 o 
   7  12   2        5.20       94.91     36.24 o 
   8  12   2        0.36      -36.81     36.81 o 
   9  12   2       95.87      174.03     37.70 o 
  10  12   2      123.62       -0.84     33.34 o 
  11  12   2        0.38      117.09     37.00 o 
 -10  13   2        8.83       16.13     30.76 o 
  -9  13   2       83.24       79.29     24.46 o 
  -8  13   2       55.83       25.25     27.61 o 
  -7  13   2        0.05        0.22     17.53 o 
  -6  13   2        5.27       33.46     17.01 o 
  -5  13   2       86.34       50.88     17.53 o 
  -4  13   2       95.04      105.06     17.86 o 
  -3  13   2       80.11       96.76     17.64 o 
  -2  13   2       58.84       56.00     26.91 o 
  -1  13   2        8.78        1.78     16.71 o 
   0  13   2        4.47        9.33     21.48 o 
   1  13   2       19.77       31.05     22.81 o 
   2  13   2       21.57       19.43     23.85 o 
   3  13   2       15.96       42.60     23.62 o 
   4  13   2        1.56       -9.49     34.16 o 
   5  13   2        0.73       73.62     37.38 o 
   6  13   2        4.45      -35.81     38.99 o 
   7  13   2      116.17      199.51     40.13 o 
   8  13   2      110.37       57.31     37.66 o 
   9  13   2       16.14      129.07     39.06 o 
  -9  14   2       24.72       29.11     32.99 o 
  -8  14   2        7.94        2.74     23.71 o 
  -7  14   2       17.49       30.87     21.75 o 
  -6  14   2       38.64       49.99     28.06 o 
  -5  14   2        0.23      -16.06     21.87 o 
  -4  14   2      225.94      280.80     32.65 o 
  -3  14   2      256.07      244.30     21.77 o 
  -2  14   2        4.17       23.45     17.70 o 
  -1  14   2        2.13        6.22     19.60 o 
   0  14   2      144.98      175.34     54.15 o 
   1  14   2      112.81      134.77     24.42 o 
   2  14   2        3.99       20.81     48.92 o 
   3  14   2       32.35        2.67     39.34 o 
   4  14   2       78.02      120.42     60.57 o 
   5  14   2       63.43      107.46     37.37 o 
   6  14   2       14.42      -33.64     40.19 o 
   7  14   2       63.58       65.82     38.24 o 
   8  14   2       95.12       56.83     40.12 o 
   9  14   2       19.42      120.58     38.71 o 
  -7  15   2        3.57      -14.86     31.01 o 
  -6  15   2       59.35       51.77     19.04 o 
  -5  15   2       70.05       54.41     23.97 o 
  -4  15   2       11.36       14.61     24.49 o 
  -3  15   2       30.15       -8.42     22.18 o 
  -2  15   2        0.06       45.03     18.56 o 
  -1  15   2       10.20       -9.74     21.76 o 
   0  15   2       28.92        3.42     20.36 o 
   1  15   2       44.76      132.24     25.76 o 
   2  15   2       39.97      -15.11     25.31 o 
   3  15   2        1.24       79.45     26.42 o 
   4  15   2       31.44      -25.75     25.75 o 
   5  15   2       73.78      144.37     28.40 o 
   6  15   2        2.20      -25.64     41.60 o 
   7  15   2       22.16       82.45     40.45 o 
  -4  16   2        7.15       13.98     24.04 o 
  -3  16   2       14.26       -3.96     20.82 o 
  -2  16   2       28.24       78.03     19.53 o 
  -1  16   2       16.26      -12.19     21.80 o 
   0  16   2       19.94        3.92     19.16 o 
   1  16   2        0.08       40.49     25.45 o 
   2  16   2       19.48       -8.01     25.60 o 
   3  16   2       16.47       53.79     83.43 o 
   4  16   2       35.80      104.50    120.85 o 
 -17   1   3        3.77       -1.63     23.17 o 
 -16   1   3        0.56       64.53     22.41 o 
 -15   1   3       29.42       34.81     22.19 o 
 -14   1   3       28.80       17.31     22.44 o 
 -13   1   3       26.63       36.74     28.43 o 
 -12   1   3      183.76      183.51     21.12 o 
 -11   1   3      507.21      530.82     23.49 o 
 -10   1   3      346.84      360.32     21.69 o 
  -9   1   3       82.24      122.23     25.65 o 
  -8   1   3        9.57       15.22     15.54 o 
  -7   1   3      256.99      196.18     16.93 o 
  -6   1   3      515.74      495.43     14.63 o 
  -5   1   3     2250.40     2067.06     57.17 o 
  -4   1   3      142.30      156.13     11.40 o 
  -3   1   3      211.43      149.43      6.55 o 
  -2   1   3      927.68      781.81      7.81 o 
  -1   1   3        3.84        2.80      4.08 o 
   0   1   3     1162.71      991.79     18.96 o 
   1   1   3      930.56      852.06     16.85 o 
   2   1   3       55.82       78.10      6.65 o 
   3   1   3        7.48        8.04      8.66 o 
   4   1   3        7.86       21.82     11.71 o 
   5   1   3      133.66      146.56     13.56 o 
   6   1   3      314.66      338.15     19.95 o 
   7   1   3      682.47      581.26     19.32 o 
   8   1   3       72.93       72.97     18.08 o 
   9   1   3       21.26       39.12     20.28 o 
  10   1   3       25.54       20.94     17.44 o 
  11   1   3       11.82        7.81     18.29 o 
  12   1   3       11.45       10.72     22.85 o 
  13   1   3      116.45      102.72     26.54 o 
  14   1   3        4.36       -6.77     20.52 o 
  15   1   3        0.03       59.64     21.15 o 
  16   1   3        2.78       78.73     21.87 o 
 -17   2   3       21.47       16.91     23.74 o 
 -16   2   3        0.00      -24.28     24.28 o 
 -15   2   3        6.28       54.08     55.16 o 
 -14   2   3        0.65       45.75     29.10 o 
 -13   2   3        1.44       -7.27     20.21 o 
 -12   2   3      216.65      242.00     26.82 o 
 -11   2   3       23.54        1.36     19.85 o 
 -10   2   3      474.04      433.71     23.18 o 
  -9   2   3      605.55      625.26     28.73 o 
  -8   2   3      447.52      489.85     25.90 o 
  -7   2   3        0.83        4.56     15.89 o 
  -6   2   3      673.76      662.82     36.57 o 
  -5   2   3      630.08      613.84     50.36 o 
  -4   2   3      297.10      285.34     30.44 o 
  -3   2   3       89.37      115.37      7.54 o 
  -2   2   3     1913.19     1438.43     36.10 o 
  -1   2   3      139.52       94.06      5.98 o 
   0   2   3      586.60      654.11     12.94 o 
   1   2   3       23.71       16.18      6.77 o 
   2   2   3     1151.25     1012.94     22.20 o 
   3   2   3        8.98       17.88      8.57 o 
   4   2   3     1216.87     1123.11     43.75 o 
   5   2   3     1996.05     2156.96     30.95 o 
   6   2   3        0.89       18.15     10.86 o 
   7   2   3        6.94       -1.48     12.41 o 
   8   2   3        3.31       17.84     13.69 o 
   9   2   3       33.86       37.16     15.44 o 
  10   2   3      398.19      420.63     18.82 o 
  11   2   3       85.07      147.96     18.36 o 
  12   2   3       16.52       19.34     19.47 o 
  13   2   3       45.86       41.87     22.25 o 
  14   2   3        1.91       23.92     42.36 o 
  15   2   3        5.55      -21.63     21.63 o 
  16   2   3        9.61      -21.33     21.33 o 
  17   2   3       12.26      110.95     29.47 o 
 -16   3   3        1.02       45.62     40.50 o 
 -15   3   3        2.78       22.54     22.64 o 
 -14   3   3        8.35        8.91     22.03 o 
 -13   3   3        0.09       -1.78     20.75 o 
 -12   3   3      148.85      132.60     25.22 o 
 -11   3   3       84.31       73.66     21.01 o 
 -10   3   3      432.50      447.61     30.61 o 
  -9   3   3       24.57       21.80     18.26 o 
  -8   3   3      122.65      106.06     16.55 o 
  -7   3   3        0.01        5.77     13.83 o 
  -6   3   3       87.80       70.10     20.38 o 
  -5   3   3       37.44       28.64      6.05 o 
  -4   3   3       84.79      110.83      6.95 o 
  -3   3   3       13.29        8.51      3.94 o 
  -2   3   3       18.68       10.21      3.87 o 
  -1   3   3      700.16      596.80     15.63 o 
   0   3   3      196.90      184.58      9.57 o 
   1   3   3      226.53      215.63     11.55 o 
   2   3   3       20.10       22.41      8.23 o 
   3   3   3      310.00      327.09      8.62 o 
   4   3   3      752.90      818.31     33.90 o 
   5   3   3      215.38      247.62     19.47 o 
   6   3   3        1.99       10.01     11.91 o 
   7   3   3       46.93       33.95     13.90 o 
   8   3   3       54.98       68.69     15.75 o 
   9   3   3       12.80       18.28     17.71 o 
  10   3   3        2.56       21.82     18.60 o 
  11   3   3        1.39      -12.70     19.61 o 
  12   3   3       66.34       67.10     20.76 o 
  13   3   3       26.12       45.10     20.25 o 
  14   3   3        0.15       -5.76     22.70 o 
  15   3   3        0.88       17.28     22.55 o 
  16   3   3        1.82       35.79     22.25 o 
 -16   4   3       14.11      -23.02     23.02 o 
 -15   4   3        0.85       -9.74     42.85 o 
 -14   4   3       55.21       75.13     23.15 o 
 -13   4   3       22.76       19.61     22.55 o 
 -12   4   3        2.19       17.86     21.24 o 
 -11   4   3        4.08        1.33     25.50 o 
 -10   4   3       23.62       23.53     20.80 o 
  -9   4   3       46.53       65.63     22.93 o 
  -8   4   3      423.64      463.39     19.80 o 
  -7   4   3      174.18      162.74     20.26 o 
  -6   4   3        1.48        7.34     14.26 o 
  -5   4   3       45.70       57.46      6.34 o 
  -4   4   3      487.13      415.65     15.99 o 
  -3   4   3       54.98       60.51      5.30 o 
  -2   4   3      802.18      683.41     16.32 o 
  -1   4   3      159.14      170.71      9.00 o 
   0   4   3      101.12       72.73      9.41 o 
   1   4   3      155.33      150.59     12.29 o 
   2   4   3       23.13       38.61     11.53 o 
   3   4   3       28.56       16.83      5.52 o 
   4   4   3     1711.59     1751.88     52.97 o 
   5   4   3       14.55       20.12      7.98 o 
   6   4   3       93.89       85.77     12.30 o 
   7   4   3       70.19       77.33     14.33 o 
   8   4   3       34.39       20.68     18.55 o 
   9   4   3       77.97       86.44     29.44 o 
  10   4   3       10.70      -16.44     18.38 o 
  11   4   3       82.71       88.33     18.92 o 
  12   4   3       15.48       51.76     19.17 o 
  13   4   3        3.91       -6.63     19.54 o 
  14   4   3        7.45       23.66     35.96 o 
  15   4   3        3.97      -20.07     20.07 o 
  16   4   3        6.81       24.09     32.14 o 
 -16   5   3        0.05       -2.89     31.79 o 
 -15   5   3       13.50       82.40     31.85 o 
 -14   5   3        0.84      -24.27     30.12 o 
 -13   5   3       26.61       82.63     31.06 o 
 -12   5   3        2.63      -30.78     30.78 o 
 -11   5   3      292.06      330.83     34.76 o 
 -10   5   3       40.09       47.06     30.75 o 
  -9   5   3       74.47       54.36     30.46 o 
  -8   5   3       10.87       27.34     28.63 o 
  -7   5   3       10.53       27.32     26.69 o 
  -6   5   3        1.31       -8.50     26.22 o 
  -5   5   3     1446.69     1577.55     67.87 o 
  -4   5   3      821.56      714.52     11.98 o 
  -3   5   3       35.51       44.26      5.42 o 
  -2   5   3      183.78      159.51      6.99 o 
  -1   5   3        5.29        3.78     10.84 o 
   0   5   3       18.01       15.32     10.86 o 
   1   5   3      200.91      212.26     12.77 o 
   2   5   3       48.95       65.19      4.98 o 
   3   5   3        4.05       14.42      6.83 o 
   4   5   3      192.26      185.61      9.77 o 
   5   5   3      221.87      184.76      9.88 o 
   6   5   3      116.31      113.78     12.74 o 
   7   5   3       65.58       66.51     15.21 o 
   8   5   3       79.41       88.37     17.35 o 
   9   5   3        1.06        2.56     16.96 o 
  10   5   3        4.64       24.67     18.26 o 
  11   5   3      115.19      112.45     18.67 o 
  12   5   3       94.76       40.33     29.93 o 
  13   5   3       37.74       99.80     30.31 o 
  14   5   3        2.61      -28.28     28.28 o 
  15   5   3        8.84      128.80     31.84 o 
  16   5   3       15.86        7.29     28.67 o 
 -15   6   3       22.19       -4.45     33.26 o 
 -14   6   3        3.35       27.88     31.89 o 
 -13   6   3        9.78       -1.10     32.90 o 
 -12   6   3       13.88        9.83     31.79 o 
 -11   6   3       61.97       24.69     30.24 o 
 -10   6   3       37.84       28.02     30.11 o 
  -9   6   3       73.65       66.34     31.37 o 
  -8   6   3       89.12      110.42     31.84 o 
  -7   6   3        0.94       12.85     30.73 o 
  -6   6   3        0.02        2.34     27.58 o 
  -5   6   3       17.02       29.17      8.20 o 
  -4   6   3      223.54      170.78      7.80 o 
  -3   6   3     1132.80      972.44     28.20 o 
  -2   6   3       55.97       60.81      8.24 o 
  -1   6   3       84.40       73.43     12.45 o 
   0   6   3       28.14        4.49     19.55 o 
   1   6   3      782.80      713.50     33.20 o 
   2   6   3      264.48      283.32     14.05 o 
   3   6   3     2290.68     2660.93     94.12 o 
   4   6   3     2202.02     2104.50     89.62 o 
   5   6   3       25.01       29.52     13.85 o 
   6   6   3      199.43      145.99     28.81 o 
   7   6   3       60.31       58.99     29.82 o 
   8   6   3      134.14       86.07     31.04 o 
   9   6   3       19.74       21.01     30.39 o 
  10   6   3       33.61        1.03     30.98 o 
  11   6   3        0.28      -11.14     30.02 o 
  12   6   3        2.32       31.08     29.46 o 
  13   6   3        5.43      -28.46     28.46 o 
  14   6   3        1.91      109.13     29.81 o 
 -15   7   3        1.12       -2.85     32.07 o 
 -14   7   3        6.19        9.75     32.72 o 
 -13   7   3       15.05      -10.06     33.49 o 
 -12   7   3        4.62       -3.15     31.94 o 
 -11   7   3       68.74       11.01     30.61 o 
 -10   7   3       33.69       21.89     30.56 o 
  -9   7   3       73.45       71.50     32.38 o 
  -8   7   3       74.31       93.45     32.99 o 
  -7   7   3      356.65      404.88     22.83 o 
  -6   7   3      105.64      119.01     17.60 o 
  -5   7   3      546.69      511.64     21.89 o 
  -4   7   3      169.02      138.45      8.18 o 
  -3   7   3       50.81       42.56      7.38 o 
  -2   7   3       16.56       14.22      9.04 o 
  -1   7   3     1464.46     1260.73     61.69 o 
   0   7   3      151.20      122.26     23.64 o 
   1   7   3      670.22      677.08     41.40 o 
   2   7   3       12.05       14.96     12.47 o 
   3   7   3      444.84      501.44     16.87 o 
   4   7   3        0.26        0.84     13.23 o 
   5   7   3       67.57       69.76     14.31 o 
   6   7   3       15.26       18.25     31.58 o 
   7   7   3      213.80      199.15     32.69 o 
   8   7   3      188.46      144.04     33.78 o 
   9   7   3       39.24       63.67     32.37 o 
  10   7   3        1.39        0.82     29.82 o 
  11   7   3        2.88       20.64     30.91 o 
  12   7   3       70.99       76.72     30.59 o 
  13   7   3        3.56       39.36     30.50 o 
  14   7   3       24.03       -3.75     28.32 o 
  15   7   3       21.49      159.94     30.14 o 
 -14   8   3        1.10      -33.47     33.47 o 
 -13   8   3       11.84       41.50     33.49 o 
 -12   8   3       60.57       63.83     31.73 o 
 -11   8   3       40.22       44.35     26.91 o 
 -10   8   3        3.58       30.49     30.23 o 
  -9   8   3       39.99        0.26     30.72 o 
  -8   8   3      229.61      220.99     34.42 o 
  -7   8   3      247.08      286.57     36.38 o 
  -6   8   3       20.87       -5.91     20.35 o 
  -5   8   3        1.94        1.62     13.00 o 
  -4   8   3      415.88      406.36     15.68 o 
  -3   8   3        0.38        3.81      9.51 o 
  -2   8   3       10.64        4.72      9.62 o 
  -1   8   3        8.46       -0.34     11.15 o 
   0   8   3        7.91        2.27     24.68 o 
   1   8   3      250.13      207.83     14.67 o 
   2   8   3       34.28       28.05     12.63 o 
   3   8   3     1021.32     1144.82     21.16 o 
   4   8   3     1377.34     1282.05     48.17 o 
   5   8   3      109.40      112.04     32.75 o 
   6   8   3        5.30       21.02     33.43 o 
   7   8   3        8.84       -2.03     32.85 o 
   8   8   3       21.49       30.89     32.76 o 
   9   8   3        0.98      -17.13     32.04 o 
  10   8   3        7.40       35.08     32.54 o 
  11   8   3      140.15      186.77     33.40 o 
  12   8   3        1.79      -31.07     31.07 o 
  13   8   3        0.69       56.29     31.11 o 
  14   8   3        7.46       13.74     29.13 o 
 -14   9   3        5.90       18.40     33.49 o 
 -13   9   3       54.89       84.94     33.31 o 
 -12   9   3        0.01      -11.61     30.71 o 
 -11   9   3      170.72      188.88     33.20 o 
 -10   9   3        0.01        4.51     30.01 o 
  -9   9   3        3.34       30.86     31.27 o 
  -8   9   3      139.84      145.09     33.60 o 
  -7   9   3        0.77        3.47     20.56 o 
  -6   9   3       78.69       77.81     21.58 o 
  -5   9   3       38.81       29.41     14.24 o 
  -4   9   3     1093.59      982.48     58.69 o 
  -3   9   3      516.75      557.20     21.39 o 
  -2   9   3      138.68      117.45     11.01 o 
  -1   9   3      124.80      139.30     16.85 o 
   0   9   3      209.09      180.27     28.64 o 
   1   9   3      590.07      555.97     29.90 o 
   2   9   3       37.69       49.81     13.45 o 
   3   9   3       18.71       -9.15     31.89 o 
   4   9   3      309.66      327.91     37.91 o 
   5   9   3       18.43       38.58     33.94 o 
   6   9   3      169.57      112.45     35.40 o 
   7   9   3        1.84       49.00     34.61 o 
   8   9   3        0.03      -12.10     32.95 o 
   9   9   3      100.22      180.73     35.42 o 
  10   9   3       53.74       -9.44     33.17 o 
  11   9   3      125.15       80.35     32.83 o 
  12   9   3       29.57      142.90     33.45 o 
  14   9   3       10.69      117.95     32.38 o 
 -11  10   3        0.03       38.00     30.53 o 
 -10  10   3        9.92      -27.43     31.82 o 
  -9  10   3       33.18       34.43     31.92 o 
  -8  10   3       46.00       57.42     21.73 o 
  -7  10   3      105.59       63.71     21.74 o 
  -6  10   3       15.36       53.51     20.77 o 
  -5  10   3       63.64       42.52     20.62 o 
  -4  10   3        5.80       -4.27     14.66 o 
  -3  10   3      668.69      695.47     34.89 o 
  -2  10   3     1138.70     1091.83     29.51 o 
  -1  10   3       42.60       53.19     19.28 o 
   0  10   3       15.91        1.69     19.92 o 
   1  10   3       24.22       -8.43     31.29 o 
   2  10   3       42.93       88.23     34.09 o 
   3  10   3        2.10       -9.48     33.23 o 
   4  10   3      124.24      163.96     37.16 o 
   5  10   3       25.57        6.55     35.37 o 
   6  10   3      344.22      433.29     38.51 o 
   7  10   3       57.66       58.93     36.17 o 
   8  10   3       10.42      -13.89     34.88 o 
   9  10   3      187.38      171.63     37.07 o 
  10  10   3      243.60      212.67     35.66 o 
  11  10   3       50.42       32.42     34.83 o 
  13  10   3       17.49       11.90     31.10 o 
 -12  11   3        6.06      -23.61     32.00 o 
 -11  11   3       16.68       23.98     30.83 o 
 -10  11   3       22.03       28.62     32.68 o 
  -9  11   3        6.34       36.19     23.24 o 
  -8  11   3      168.00      161.34     42.41 o 
  -7  11   3        0.43       -0.81     22.86 o 
  -6  11   3       24.77        8.44     23.86 o 
  -5  11   3       11.73       -1.81     19.79 o 
  -4  11   3       43.51       32.20     15.13 o 
  -3  11   3      123.49      108.67     26.80 o 
  -2  11   3        1.55       -4.88     15.78 o 
  -1  11   3      486.12      483.71     38.09 o 
   0  11   3       10.26       10.79     19.99 o 
   1  11   3      365.96      378.80     75.70 o 
   2  11   3        1.09       25.40     33.09 o 
   3  11   3        7.21       12.36     33.50 o 
   4  11   3        6.54       34.19     35.58 o 
   5  11   3      185.50      116.19     37.07 o 
   6  11   3       44.83       71.88     36.16 o 
   7  11   3       30.17      -25.93     35.68 o 
   8  11   3      146.54      219.33     39.84 o 
   9  11   3       40.01      -34.10     34.10 o 
  10  11   3        5.18       54.98     35.82 o 
  12  11   3        0.92        6.17     34.49 o 
 -11  12   3        4.97      -21.27     30.73 o 
 -10  12   3       20.71       28.96     32.56 o 
  -9  12   3      117.22       74.31     23.53 o 
  -8  12   3       82.35      115.25     25.17 o 
  -7  12   3      211.32      187.96     25.03 o 
  -6  12   3       70.55       62.03     56.17 o 
  -5  12   3       36.41       38.05     27.08 o 
  -4  12   3       23.80        0.50     23.36 o 
  -3  12   3        5.47       25.29     16.55 o 
  -2  12   3       22.85       21.89     22.90 o 
  -1  12   3      156.55      177.11     17.55 o 
   0  12   3      361.45      397.18     49.46 o 
   1  12   3       24.78        7.60     21.94 o 
   2  12   3       18.15       92.79     35.76 o 
   3  12   3      152.16      140.12     36.00 o 
   4  12   3       17.95       66.31     36.18 o 
   5  12   3       18.53      -30.71     36.92 o 
   6  12   3       32.80       34.64     37.33 o 
   7  12   3       33.40      -36.00     36.00 o 
   8  12   3       19.66       92.69     39.62 o 
   9  12   3       10.36      -18.55     37.54 o 
  10  12   3       27.82       83.27     36.46 o 
 -10  13   3        8.62       37.84     32.43 o 
  -9  13   3       10.18       48.45     86.54 o 
  -8  13   3       30.44       52.81     24.08 o 
  -7  13   3       14.61      -11.68     23.49 o 
  -6  13   3       10.18       35.93     22.38 o 
  -5  13   3       67.71       52.98     22.39 o 
  -4  13   3        8.64       -4.51     34.16 o 
  -3  13   3        1.69       21.88     17.37 o 
  -2  13   3       27.29       24.86     19.36 o 
  -1  13   3       61.35       59.72     25.49 o 
   0  13   3       73.16       42.86     43.13 o 
   1  13   3        3.90       38.60     31.73 o 
   2  13   3       27.43       11.73     33.00 o 
   3  13   3       63.13       33.38     34.71 o 
   4  13   3       11.67       25.88     36.77 o 
   5  13   3       90.99       36.72     38.65 o 
   6  13   3        1.43       10.88     36.29 o 
   7  13   3       49.13       36.47     37.92 o 
   8  13   3       24.22        7.92     39.09 o 
   9  13   3        6.37       31.08     35.75 o 
  10  13   3        0.11       -5.48     34.13 o 
  -8  14   3       61.16       35.59     61.05 o 
  -7  14   3       47.09       16.85     22.91 o 
  -6  14   3        8.36       60.23     22.99 o 
  -5  14   3        3.30      -28.81     30.30 o 
  -4  14   3        9.47       35.21     31.32 o 
  -3  14   3        0.62       51.45     22.11 o 
  -2  14   3       27.27       73.69     18.47 o 
  -1  14   3       14.39      -19.14     22.45 o 
   0  14   3        6.23       36.22     23.15 o 
   1  14   3        0.31      -23.47     23.47 o 
   2  14   3       35.62       34.37     24.32 o 
   3  14   3        5.78      -23.65     23.65 o 
   4  14   3        1.12       -1.83     37.43 o 
   5  14   3        1.75      -31.21     38.68 o 
   6  14   3        5.47       18.52     40.29 o 
   7  14   3        0.06       12.61     39.41 o 
   8  14   3       42.04       12.94     37.12 o 
  -6  15   3       66.73       83.56     42.73 o 
  -5  15   3       60.38       14.94     23.07 o 
  -4  15   3       15.00       54.61     24.47 o 
  -3  15   3       45.35      -13.09     19.91 o 
  -2  15   3        5.24       38.72     21.52 o 
  -1  15   3       21.23       -0.58     22.75 o 
   0  15   3      135.76      184.56     20.35 o 
   1  15   3       84.40       57.87     23.78 o 
   2  15   3        6.68       59.40     25.35 o 
   3  15   3       14.27       20.12     34.27 o 
   4  15   3       47.71       66.62     66.98 o 
   5  15   3       46.21        1.96     39.92 o 
   6  15   3       71.08      100.71     42.67 o 
  -1  16   3        0.95       75.40     35.35 o 
   0  16   3       38.06       51.41     23.38 o 
   1  16   3        3.37      139.35     36.76 o 
 -16   0   4       17.45       11.18     29.99 o 
 -15   0   4       24.65       93.50     30.51 o 
 -14   0   4        3.97      -29.82     29.82 o 
 -13   0   4        6.41       -2.83     30.25 o 
 -12   0   4        3.63       53.35     28.80 o 
 -11   0   4       13.64       -9.56     25.25 o 
 -10   0   4      324.21      303.84     28.27 o 
  -9   0   4        2.49       20.13     23.34 o 
  -8   0   4      594.69      494.10     25.94 o 
  -7   0   4      154.29      193.48     21.43 o 
  -6   0   4      291.02      293.77     43.00 o 
  -5   0   4       41.76       55.47     13.41 o 
  -4   0   4     1547.32     1651.42     85.50 o 
  -3   0   4     8027.45     7950.11    106.07 o 
  -2   0   4      436.78      428.06     28.62 o 
  -1   0   4      584.41      494.12     63.12 o 
   0   0   4      376.18      393.83     14.58 o 
   1   0   4     1111.01     1055.79     51.53 o 
   2   0   4        0.02        7.56      9.80 o 
   3   0   4      443.26      413.57     29.16 o 
   4   0   4     1454.15     1421.00     28.87 o 
   5   0   4    10200.23    10828.27     68.07 o 
   6   0   4     1099.17     1203.89     33.42 o 
   7   0   4        6.22       30.34     27.13 o 
   8   0   4       15.04       51.36     30.82 o 
   9   0   4      696.28      648.89     35.83 o 
  10   0   4      138.38       96.63     31.79 o 
  11   0   4        2.56       -8.15     30.86 o 
  12   0   4      289.07      233.14     32.61 o 
  13   0   4       36.69       76.23     31.43 o 
  14   0   4        0.28       15.41     29.83 o 
  15   0   4        1.50      -28.74     28.74 o 
  16   0   4        0.01      -23.20     30.54 o 
 -16   1   4        2.28       16.45     22.40 o 
 -15   1   4       10.88      -22.28     22.28 o 
 -14   1   4        0.14       35.58     31.18 o 
 -13   1   4      151.90      134.52     39.59 o 
 -12   1   4        0.89        3.44     18.87 o 
 -11   1   4        8.97       19.47     22.77 o 
 -10   1   4      133.46      116.86     37.94 o 
  -9   1   4      885.56      834.96     22.00 o 
  -8   1   4      256.60      261.65     16.87 o 
  -7   1   4       35.77       51.18     13.87 o 
  -6   1   4      434.28      507.57     42.95 o 
  -5   1   4     1614.77     1658.55     54.85 o 
  -4   1   4      466.98      466.08      9.03 o 
  -3   1   4      313.55      307.25      7.55 o 
  -2   1   4     1853.67     1685.51     50.17 o 
  -1   1   4        9.84        9.71      4.73 o 
   0   1   4      416.19      279.02     13.17 o 
   1   1   4       86.13       56.61      6.32 o 
   2   1   4      690.53      723.56     27.06 o 
   3   1   4      997.49     1016.21     36.02 o 
   4   1   4     2571.45     2281.92     22.79 o 
   5   1   4       52.64       37.16     17.16 o 
   6   1   4      518.93      551.34     19.09 o 
   7   1   4      112.06       93.22     18.28 o 
   8   1   4      163.42      192.28     20.97 o 
   9   1   4       20.34       17.16     21.40 o 
  10   1   4      238.60      215.59     23.95 o 
  11   1   4       45.27       58.32     22.75 o 
  12   1   4        1.56       -5.43     22.51 o 
  13   1   4        8.65      -19.71     21.51 o 
  14   1   4        7.99       17.45     34.20 o 
  15   1   4        4.85       92.16     22.39 o 
  16   1   4       22.01       90.32     20.73 o 
 -16   2   4       10.92      -13.32     22.96 o 
 -15   2   4        0.65       49.98     21.91 o 
 -14   2   4        6.35        6.06     20.07 o 
 -13   2   4       13.80       -0.61     24.07 o 
 -12   2   4       41.29       34.26     18.33 o 
 -11   2   4        0.64        0.22     17.79 o 
 -10   2   4       24.94       50.00     18.07 o 
  -9   2   4      251.65      281.89     20.13 o 
  -8   2   4       55.73       45.20     16.40 o 
  -7   2   4       38.25       55.90     13.63 o 
  -6   2   4      171.17      224.44     11.82 o 
  -5   2   4      213.74      226.64      8.51 o 
  -4   2   4      584.59      618.77     17.61 o 
  -3   2   4      552.16      563.34     38.75 o 
  -2   2   4      920.09      802.86     15.51 o 
  -1   2   4     1464.20     1365.24     48.27 o 
   0   2   4        0.06        3.00      7.51 o 
   1   2   4      227.46      251.09     10.96 o 
   2   2   4        7.91       14.12     10.03 o 
   3   2   4       97.03       94.27     11.97 o 
   4   2   4      119.62      130.43      9.96 o 
   5   2   4      804.39      746.94     19.14 o 
   6   2   4      226.13      200.78     17.47 o 
   7   2   4       21.25       24.78     24.86 o 
   8   2   4       68.96       50.92     19.09 o 
   9   2   4       94.62       89.66     21.87 o 
  10   2   4       12.05       27.59     22.31 o 
  11   2   4       62.21       62.72     22.83 o 
  12   2   4      143.62       85.67     42.68 o 
  13   2   4        0.03       39.93     33.47 o 
  14   2   4        0.02       49.04     31.46 o 
  16   2   4        0.00      -28.31     28.31 o 
 -16   3   4        1.68       61.80     23.63 o 
 -15   3   4        0.18      -32.25     32.25 o 
 -14   3   4        3.16        6.74     34.72 o 
 -13   3   4       49.49       64.85     20.71 o 
 -12   3   4       65.68       95.47     19.98 o 
 -11   3   4       75.73       97.81     32.57 o 
 -10   3   4        0.08        5.00     18.36 o 
  -9   3   4      376.72      369.46     19.68 o 
  -8   3   4       12.58      -13.60     14.90 o 
  -7   3   4        9.09        2.05     14.24 o 
  -6   3   4      289.22      290.61     18.52 o 
  -5   3   4       69.22       58.16      7.57 o 
  -4   3   4      237.94      190.26     16.14 o 
  -3   3   4      558.06      485.93     10.73 o 
  -2   3   4     1421.91     1421.70     17.73 o 
  -1   3   4       41.26       26.72      7.13 o 
   0   3   4      872.14      803.11     11.86 o 
   1   3   4      991.17      855.44     34.11 o 
   2   3   4     1747.08     1916.03     91.41 o 
   3   3   4      308.30      280.64     11.38 o 
   4   3   4        2.22       11.37     10.54 o 
   5   3   4       27.67       25.19     13.48 o 
   6   3   4      257.30      259.44     25.50 o 
   7   3   4        1.02        5.71     26.72 o 
   8   3   4      100.56       94.57     28.78 o 
   9   3   4       13.06       19.42     30.52 o 
  10   3   4      391.97      388.31     33.04 o 
  11   3   4        0.71        7.11     30.29 o 
  12   3   4       36.59       46.02     32.54 o 
  13   3   4        1.91      -13.56     31.90 o 
  14   3   4        0.09      -30.60     30.60 o 
  15   3   4       11.49       97.47     34.96 o 
  16   3   4        0.02       -4.37     30.60 o 
 -15   4   4       16.74       22.02     21.91 o 
 -14   4   4       16.02       27.26     22.32 o 
 -13   4   4        0.46       25.05     26.54 o 
 -12   4   4       62.25       65.66     20.23 o 
 -11   4   4       91.28       73.89     20.10 o 
 -10   4   4       34.65       42.91     18.84 o 
  -9   4   4        7.24        2.14     17.44 o 
  -8   4   4        8.90        3.30     26.43 o 
  -7   4   4       26.70        6.73     12.21 o 
  -6   4   4      153.11      154.38      9.03 o 
  -5   4   4        7.05       12.68      7.44 o 
  -4   4   4       13.51       10.84      6.93 o 
  -3   4   4       23.74       37.13      7.17 o 
  -2   4   4      651.60      681.94     15.02 o 
  -1   4   4      932.00      879.70     24.12 o 
   0   4   4      390.34      423.64     13.84 o 
   1   4   4      665.05      606.75     13.94 o 
   2   4   4        3.97       19.19     15.08 o 
   3   4   4       37.60       35.38     14.34 o 
   4   4   4      387.45      392.99     18.41 o 
   5   4   4       52.62       63.91     10.86 o 
   6   4   4       38.46       44.65     13.64 o 
   7   4   4       70.29       34.77     29.49 o 
   8   4   4       38.32       49.60     30.48 o 
   9   4   4       28.54       23.80     31.20 o 
  10   4   4       92.59       59.05     31.40 o 
  11   4   4        5.28       65.87     30.95 o 
  12   4   4       17.53      -14.62     30.03 o 
  13   4   4       11.17       43.45     31.74 o 
  14   4   4        3.44       43.72     29.60 o 
 -15   5   4       16.21       39.98     32.64 o 
 -14   5   4        5.89        5.94     31.17 o 
 -13   5   4       21.75       33.71     31.87 o 
 -12   5   4       45.30       35.71     33.66 o 
 -11   5   4       76.30       68.65     29.72 o 
 -10   5   4      321.20      300.42     32.18 o 
  -9   5   4        0.94       17.10     28.00 o 
  -8   5   4       25.51       14.98     21.57 o 
  -7   5   4       76.39       95.26     16.83 o 
  -6   5   4       58.01       40.43     13.90 o 
  -5   5   4      481.32      400.06     26.92 o 
  -4   5   4      516.14      471.08     13.05 o 
  -3   5   4       39.21       21.78      8.30 o 
  -2   5   4       20.46       22.22      6.85 o 
  -1   5   4        0.32        7.14      9.23 o 
   0   5   4       49.54       53.58     11.39 o 
   1   5   4       14.66       22.46     13.45 o 
   2   5   4        1.22        1.58     14.00 o 
   3   5   4        1.64        9.41     14.50 o 
   4   5   4       44.05       36.13     15.08 o 
   5   5   4       17.14       16.79     15.95 o 
   6   5   4       11.20       29.96     26.72 o 
   7   5   4      261.83      208.30     29.63 o 
   8   5   4       66.30       51.18     32.36 o 
   9   5   4       11.09       26.94     31.77 o 
  10   5   4      105.54       98.47     31.79 o 
  11   5   4       41.42       25.67     30.74 o 
  12   5   4        2.05       48.15     30.94 o 
  13   5   4        0.01      -21.10     29.51 o 
  14   5   4        0.01       -2.02     29.14 o 
  15   5   4        0.03      101.68     33.17 o 
 -15   6   4       29.17       45.13     31.08 o 
 -14   6   4       33.46       73.74     33.12 o 
 -13   6   4       15.25       -8.22     33.42 o 
 -12   6   4        0.63        8.99     30.85 o 
 -11   6   4       13.46      -15.40     30.21 o 
 -10   6   4       11.34       -3.65     29.20 o 
  -9   6   4      108.38      118.04     22.08 o 
  -8   6   4        1.20       31.48     27.30 o 
  -7   6   4      139.70      184.00     17.06 o 
  -6   6   4      347.05      331.95     18.98 o 
  -5   6   4        0.04        5.90      9.94 o 
  -4   6   4      130.59      132.12     10.23 o 
  -3   6   4       82.55       70.91      9.52 o 
  -2   6   4      246.42      199.79     12.04 o 
  -1   6   4      352.96      298.80     12.85 o 
   0   6   4        5.59        2.48     11.35 o 
   1   6   4      326.37      329.99     16.82 o 
   2   6   4       39.31       30.54     14.38 o 
   3   6   4      184.04      179.80     16.84 o 
   4   6   4      126.31      118.46     16.63 o 
   5   6   4      256.68      275.83     17.85 o 
   6   6   4        0.25        5.49     28.82 o 
   7   6   4       89.75       89.96     31.77 o 
   8   6   4        3.56       -3.78     29.94 o 
   9   6   4      138.26      135.38     32.56 o 
  10   6   4        0.32      -14.71     31.77 o 
  11   6   4       48.97       70.58     31.71 o 
  13   6   4       13.31       74.75     30.22 o 
  14   6   4        0.69       25.92     28.68 o 
  15   6   4        0.23      -29.06     29.06 o 
 -13   7   4        0.02        3.47     32.49 o 
 -12   7   4        0.33       -7.59     30.33 o 
 -11   7   4       32.95       10.74     30.52 o 
 -10   7   4        7.48        1.29     28.99 o 
  -9   7   4        0.14       -3.62     28.99 o 
  -8   7   4       35.83       19.82     15.99 o 
  -7   7   4        0.72       15.07     13.97 o 
  -6   7   4       28.59       26.59     13.26 o 
  -5   7   4      182.26      194.51     11.52 o 
  -4   7   4      303.92      284.80     13.69 o 
  -3   7   4      102.99       88.54     12.61 o 
  -2   7   4       86.24       61.81     12.57 o 
  -1   7   4       69.25       52.36     14.79 o 
   0   7   4        0.27       16.16     11.87 o 
   1   7   4        1.32        3.41     14.99 o 
   2   7   4       30.57       26.65     14.96 o 
   3   7   4       60.20       37.06     15.90 o 
   4   7   4       23.07       12.74     15.91 o 
   5   7   4        0.06       -5.06     15.74 o 
   6   7   4       39.40       49.05     17.49 o 
   7   7   4       39.47       71.27     32.78 o 
   8   7   4        5.68        0.32     31.28 o 
   9   7   4        0.70      -21.67     30.68 o 
  10   7   4      146.06       94.23     32.95 o 
  11   7   4        0.00      -16.26     31.67 o 
  12   7   4        0.40       73.48     31.06 o 
  14   7   4       87.36      177.62     32.90 o 
 -14   8   4        7.73      -36.02     36.02 o 
 -13   8   4        8.93       21.88     32.59 o 
 -12   8   4       64.53       63.77     31.54 o 
 -11   8   4       17.32       20.01     30.08 o 
 -10   8   4        4.03       35.72     30.70 o 
  -9   8   4      192.10      239.21     33.60 o 
  -8   8   4        0.03      -30.61     30.61 o 
  -7   8   4      105.64      115.58     18.21 o 
  -6   8   4       92.46       78.96     13.98 o 
  -5   8   4      319.91      312.55     15.26 o 
  -4   8   4      157.78      178.19     19.93 o 
  -3   8   4       35.85       29.22     18.16 o 
  -2   8   4      111.73       70.42     13.29 o 
  -1   8   4      112.35      105.95     12.81 o 
   0   8   4      154.72      154.11     13.50 o 
   1   8   4      157.79      157.66     30.00 o 
   2   8   4       15.83       26.73     15.42 o 
   3   8   4      575.38      590.35     20.80 o 
   4   8   4       22.02       23.11     16.48 o 
   5   8   4       18.81       22.50     26.55 o 
   6   8   4       58.99       48.91     32.52 o 
   7   8   4       13.43       36.35     32.54 o 
   8   8   4        9.79       -0.35     31.57 o 
   9   8   4        2.81       40.89     32.35 o 
  10   8   4        6.52        1.61     30.99 o 
  11   8   4        0.60       -3.86     31.55 o 
  12   8   4        1.00       -2.97     29.90 o 
  13   8   4       16.12      112.25     32.74 o 
 -13   9   4        0.07      -32.59     32.59 o 
 -12   9   4       43.15        8.01     32.57 o 
 -11   9   4       77.03       99.47     32.40 o 
 -10   9   4       53.36       30.09     32.15 o 
  -9   9   4      104.55      140.34     33.01 o 
  -8   9   4       15.50       -6.32     34.56 o 
  -7   9   4        3.45       19.04     31.82 o 
  -6   9   4      321.62      306.44     26.04 o 
  -5   9   4       21.39       11.59     18.97 o 
  -4   9   4      787.40      758.50     24.36 o 
  -3   9   4       31.53       33.96     20.41 o 
  -2   9   4      358.06      301.66     15.46 o 
  -1   9   4      103.26       80.51     13.80 o 
   0   9   4       21.60       40.28     12.90 o 
   1   9   4      505.14      489.06     20.47 o 
   2   9   4       65.04       63.65     19.97 o 
   3   9   4        1.12       -0.11     17.29 o 
   4   9   4      203.15      195.76     34.71 o 
   5   9   4        3.41      -33.51     33.51 o 
   6   9   4      122.14      132.57     34.37 o 
   7   9   4       24.01       -7.73     33.69 o 
   8   9   4       91.40       87.71     34.20 o 
   9   9   4        0.31      -18.13     33.74 o 
  10   9   4       57.37       90.38     34.41 o 
  11   9   4       18.35       65.92     34.22 o 
  13   9   4        0.83       54.37     32.41 o 
 -12  10   4       71.58       38.40     31.88 o 
 -11  10   4       12.62       75.51     33.73 o 
 -10  10   4       24.63        0.17     30.67 o 
  -9  10   4       55.33       49.57     33.85 o 
  -8  10   4        0.04       -7.07     35.63 o 
  -7  10   4       60.22       50.99     34.40 o 
  -6  10   4       19.17       40.09     20.19 o 
  -5  10   4        9.55      -19.11     19.11 o 
  -4  10   4        1.50        7.21     20.24 o 
  -3  10   4       99.09       79.33     20.93 o 
  -2  10   4      508.23      463.29     23.16 o 
  -1  10   4        6.98       22.67     12.20 o 
   0  10   4      108.59      111.05     11.62 o 
   1  10   4       22.15        7.62     23.51 o 
   2  10   4       33.51       38.96     33.17 o 
   3  10   4      175.45      138.95     35.18 o 
   4  10   4       21.28       49.78     34.01 o 
   5  10   4       26.82       30.43     34.17 o 
   6  10   4        0.00        5.92     35.59 o 
   7  10   4        8.81        8.25     33.82 o 
   8  10   4       37.72        9.02     34.23 o 
   9  10   4        0.23       24.58     34.89 o 
  10  10   4       63.48       21.66     34.63 o 
  12  10   4       21.53      102.57     34.86 o 
 -11  11   4       14.13       -2.57     32.93 o 
 -10  11   4       48.64       91.76     32.67 o 
  -9  11   4       15.70        7.53     34.12 o 
  -8  11   4       17.91       16.82     35.82 o 
  -7  11   4        5.08      -34.22     34.22 o 
  -6  11   4        1.59       35.17     21.05 o 
  -5  11   4        0.50      -20.87     20.87 o 
  -4  11   4      134.66      123.20     22.15 o 
  -3  11   4      269.28      286.69     22.74 o 
  -2  11   4       30.63       12.95     20.88 o 
  -1  11   4       92.61      114.19     24.18 o 
   0  11   4       38.17       -3.11     19.08 o 
   1  11   4       31.05       64.40     33.30 o 
   2  11   4       78.71       65.68     34.59 o 
   3  11   4        4.34       19.78     36.11 o 
   4  11   4      246.68      204.00     38.15 o 
   5  11   4        7.88       66.40     35.82 o 
   6  11   4        4.51      -10.52     35.64 o 
   7  11   4       42.45       66.95     37.27 o 
   8  11   4       50.15       -7.90     34.18 o 
   9  11   4        0.48       50.02     33.60 o 
  11  11   4        4.27       79.67     34.74 o 
 -10  12   4        1.51       44.07     33.32 o 
  -9  12   4        0.35       -7.57     33.04 o 
  -8  12   4        2.13       -2.73     33.37 o 
  -7  12   4       31.33       13.19     33.53 o 
  -6  12   4        7.80        6.90     36.18 o 
  -5  12   4        1.27      -10.58     21.45 o 
  -4  12   4        4.21       38.27     22.07 o 
  -3  12   4       25.70       39.08     22.97 o 
  -2  12   4       65.93       44.72     21.79 o 
  -1  12   4       12.70       30.35     22.02 o 
   0  12   4        2.07       19.87     33.79 o 
   1  12   4      118.47       81.99     37.72 o 
   2  12   4       11.98      -33.97     33.97 o 
   3  12   4        2.60       39.14     38.07 o 
   4  12   4       23.39       12.62     36.31 o 
   5  12   4      116.05      182.66     37.39 o 
   6  12   4        5.91      -24.64     37.97 o 
   7  12   4       10.03       69.03     39.10 o 
   8  12   4       13.11      -13.54     36.83 o 
   9  12   4        0.56       45.23     36.71 o 
  10  12   4        2.01       57.66     38.13 o 
  -8  13   4        5.31       37.05     35.54 o 
  -7  13   4       12.77      -31.59     31.91 o 
  -6  13   4       29.39        0.50     52.77 o 
  -5  13   4       10.68       16.61     46.08 o 
  -4  13   4       19.28       50.28     22.29 o 
  -3  13   4      165.86       99.59     22.82 o 
  -2  13   4       55.28       68.54     23.16 o 
  -1  13   4       29.63       10.33     22.64 o 
   0  13   4       56.48       30.93     20.91 o 
   1  13   4        0.26        6.70     21.45 o 
   2  13   4       43.58       29.54     22.00 o 
   3  13   4        0.31       47.45     35.98 o 
   4  13   4        8.95      -27.29     38.02 o 
   5  13   4        2.61       54.23     39.31 o 
   6  13   4        7.98      -27.41     39.42 o 
   7  13   4       10.84       43.80     39.39 o 
   8  13   4        6.03       29.11     39.29 o 
  -6  14   4       35.13      115.58     25.31 o 
  -5  14   4       43.71       39.93     46.08 o 
  -4  14   4        3.40       69.10     23.73 o 
  -3  14   4       72.93       13.92     22.63 o 
  -2  14   4        5.20       56.52     24.43 o 
  -1  14   4      153.27      113.85     27.67 o 
   0  14   4       93.75       34.72     23.55 o 
   1  14   4       30.15       81.17     24.03 o 
   2  14   4        8.71      -33.83     34.50 o 
   3  14   4        0.72       34.73     24.02 o 
   4  14   4        0.12      -37.04     37.04 o 
   5  14   4        0.72       82.99     40.40 o 
   6  14   4       29.57       37.21     38.47 o 
  -3  15   4        1.55      -19.91     23.61 o 
  -2  15   4        2.84       43.42     26.76 o 
  -1  15   4        0.10      -30.22     30.22 o 
   0  15   4        0.78       10.99     23.16 o 
   1  15   4       30.95       77.39     40.40 o 
   2  15   4       65.36      104.54    100.96 o 
   3  15   4       20.30       89.48     40.17 o 
 -15   1   5        2.43      -20.25     20.25 o 
 -14   1   5       16.40       80.18     19.96 o 
 -13   1   5       15.99       39.60     44.53 o 
 -12   1   5        6.15        1.56     28.73 o 
 -11   1   5      105.01      136.81     18.95 o 
 -10   1   5        7.01       -4.34     14.56 o 
  -9   1   5      345.04      397.63     36.75 o 
  -8   1   5      571.73      562.78     47.08 o 
  -7   1   5        1.69       10.23     11.75 o 
  -6   1   5       22.39       11.13      8.86 o 
  -5   1   5       15.19       31.01      8.63 o 
  -4   1   5       13.52       21.30      9.17 o 
  -3   1   5      651.04      625.07     17.02 o 
  -2   1   5       89.64      106.69     10.83 o 
  -1   1   5      102.64      102.98     10.36 o 
   0   1   5        0.08        0.23      6.66 o 
   1   1   5      448.32      397.60     22.47 o 
   2   1   5      133.20      103.48      8.11 o 
   3   1   5      568.27      624.07     29.74 o 
   4   1   5        0.36       22.00     10.42 o 
   5   1   5       11.09       30.01     12.77 o 
   6   1   5        0.81       12.37     16.26 o 
   7   1   5        0.87       -5.15     20.44 o 
   8   1   5       10.15       22.25     20.75 o 
   9   1   5      102.51      122.73     22.03 o 
  10   1   5        0.17       19.98     21.04 o 
  11   1   5        3.84        2.41     38.26 o 
  12   1   5        1.92      -18.08     22.05 o 
  13   1   5        0.20      -14.64     21.35 o 
  14   1   5        4.07       29.05     25.77 o 
  15   1   5       10.29      111.66     22.25 o 
 -15   2   5        4.02       44.92     21.16 o 
 -14   2   5        7.74       -2.55     19.08 o 
 -13   2   5       10.20       27.15     54.57 o 
 -12   2   5        9.56       13.36     17.71 o 
 -11   2   5        0.21       14.14     16.91 o 
 -10   2   5       68.08       90.65     14.83 o 
  -9   2   5        4.18       -8.18     14.34 o 
  -8   2   5      216.35      222.66     18.62 o 
  -7   2   5        0.23      -10.27     11.37 o 
  -6   2   5      698.11      739.26     35.19 o 
  -5   2   5      289.62      281.02     12.62 o 
  -4   2   5      472.91      505.90     12.23 o 
  -3   2   5       32.83       34.81     14.43 o 
  -2   2   5      164.87      143.75     11.87 o 
  -1   2   5        4.46       13.74      9.80 o 
   0   2   5       40.42       37.55      7.67 o 
   1   2   5        1.59       -1.19      9.66 o 
   2   2   5       60.84       70.36      9.51 o 
   3   2   5      180.17      213.60     15.71 o 
   4   2   5        2.79       23.31     10.32 o 
   5   2   5       13.98       14.67     12.36 o 
   6   2   5       90.59      102.59     15.48 o 
   7   2   5      709.11      636.74     22.64 o 
   8   2   5      156.34      187.27     21.22 o 
   9   2   5       29.35       43.89     21.42 o 
  10   2   5        0.16        6.53     21.42 o 
  11   2   5        1.44       18.60     37.26 o 
  12   2   5      110.22      146.85     23.85 o 
  13   2   5        8.76       35.37     33.34 o 
  14   2   5        0.26      -24.51     31.52 o 
 -15   3   5        2.11      -17.51     29.19 o 
 -14   3   5        2.16       59.85     29.56 o 
 -13   3   5        4.52      -16.47     27.32 o 
 -12   3   5       19.50       35.69     26.97 o 
 -11   3   5      100.06       55.68     21.79 o 
 -10   3   5       13.91       -6.07     19.28 o 
  -9   3   5       93.91       89.18     18.51 o 
  -8   3   5      444.25      403.23     19.05 o 
  -7   3   5       87.98       89.88     11.52 o 
  -6   3   5        8.86        2.84     11.08 o 
  -5   3   5       91.72       77.78     11.33 o 
  -4   3   5       57.81       61.25     10.75 o 
  -3   3   5        1.49       11.30     11.23 o 
  -2   3   5      194.74      181.85     12.64 o 
  -1   3   5       69.22       78.49      7.88 o 
   0   3   5        3.50        1.88      9.40 o 
   1   3   5      321.13      333.97     12.05 o 
   2   3   5      357.57      322.81     17.14 o 
   3   3   5       97.88      108.12     12.05 o 
   4   3   5       26.12       21.40     12.05 o 
   5   3   5        2.00       18.69     12.68 o 
   6   3   5       21.88        6.31     15.47 o 
   7   3   5        0.37        0.15     16.35 o 
   8   3   5       75.39       93.90     29.53 o 
   9   3   5       18.39       16.01     28.50 o 
  10   3   5       20.18       -5.05     29.66 o 
  11   3   5        9.68       65.09     31.02 o 
  12   3   5        0.21        2.81     31.44 o 
  13   3   5        0.02      -33.45     33.45 o 
  14   3   5        0.21       11.41     33.84 o 
  15   3   5        0.53       51.09     35.22 o 
 -14   4   5       10.09      -27.95     27.95 o 
 -13   4   5       21.76       41.10     28.38 o 
 -12   4   5      156.63      113.02     24.11 o 
 -11   4   5       88.89       63.70     24.80 o 
 -10   4   5       20.83       30.12     18.58 o 
  -9   4   5        2.62        5.74     17.59 o 
  -8   4   5        1.31        9.60     19.66 o 
  -7   4   5       43.98       59.87     15.43 o 
  -6   4   5       72.20       67.51     15.02 o 
  -5   4   5      132.27      132.19     11.42 o 
  -4   4   5       18.52        4.73     10.57 o 
  -3   4   5       11.24        6.93     11.66 o 
  -2   4   5       35.17       44.34     15.31 o 
  -1   4   5       52.26       49.28      8.93 o 
   0   4   5      251.73      291.14     11.74 o 
   1   4   5        7.21       14.68     12.56 o 
   2   4   5      304.28      324.21     15.41 o 
   3   4   5      171.71      131.07     16.72 o 
   4   4   5       43.79       56.69     14.68 o 
   5   4   5        5.21       11.87     12.52 o 
   6   4   5      355.33      384.99     52.05 o 
   7   4   5       71.64       78.39     28.89 o 
   8   4   5       14.07       12.85     28.49 o 
   9   4   5        5.00        6.79     29.13 o 
  10   4   5        0.01       56.78     30.73 o 
  11   4   5        5.24      -14.98     29.91 o 
  12   4   5        1.78       16.45     31.93 o 
  13   4   5       19.78       75.16     34.05 o 
  14   4   5        9.31      -32.55     32.55 o 
 -14   5   5       12.18       68.82     30.37 o 
 -13   5   5        2.26      -23.19     23.19 o 
 -12   5   5        0.14      -18.49     51.39 o 
 -11   5   5       22.73       14.84     19.73 o 
 -10   5   5        5.38       -5.61     21.59 o 
  -9   5   5       41.28       62.92     16.68 o 
  -8   5   5       61.53       36.97     15.92 o 
  -7   5   5        6.88       23.69     15.04 o 
  -6   5   5       23.63       16.07     14.80 o 
  -5   5   5        5.47        7.48     13.89 o 
  -4   5   5        8.55        6.50     11.42 o 
  -3   5   5      263.29      263.31     15.67 o 
  -2   5   5      448.00      445.34     19.19 o 
  -1   5   5       69.43       48.90      9.54 o 
   0   5   5        0.11        1.45     12.61 o 
   1   5   5       53.36       82.75     19.79 o 
   2   5   5      137.00      159.50     14.72 o 
   3   5   5        8.85       13.51     16.13 o 
   4   5   5       18.50        9.11     17.13 o 
   5   5   5       37.01       38.32     18.00 o 
   6   5   5        1.28       13.52     28.24 o 
   7   5   5      102.76       56.90     29.29 o 
   8   5   5       22.29       37.13     29.06 o 
   9   5   5        1.96       -0.57     29.66 o 
  10   5   5       19.16       -2.61     29.78 o 
  11   5   5        0.74       39.61     31.58 o 
  12   5   5       17.41       35.20     29.25 o 
  13   5   5       15.88        6.06     33.01 o 
  14   5   5       14.67      116.89     34.56 o 
 -14   6   5        1.75       41.52     31.52 o 
 -13   6   5        5.94      -24.35     24.35 o 
 -12   6   5        9.70       16.68     19.59 o 
 -11   6   5        1.78        9.99     18.56 o 
 -10   6   5       14.96       13.86     17.81 o 
  -9   6   5       14.57        9.93     15.56 o 
  -8   6   5        9.07       22.29     14.70 o 
  -7   6   5       94.01       84.93     15.28 o 
  -6   6   5        1.59       16.15     14.44 o 
  -5   6   5       14.80       -2.63     13.62 o 
  -4   6   5        4.47        6.98     25.82 o 
  -3   6   5       23.70       13.23     25.07 o 
  -2   6   5      165.82      142.65     11.77 o 
  -1   6   5       99.70       96.53     12.56 o 
   0   6   5      200.46      207.93     14.77 o 
   1   6   5       69.32       68.51     14.33 o 
   2   6   5        1.34       22.60     16.59 o 
   3   6   5        2.56      -11.10     16.93 o 
   4   6   5       72.80       53.77     17.86 o 
   5   6   5        0.58      -14.25     17.94 o 
   6   6   5      252.02      247.18     20.15 o 
   7   6   5      151.66      113.73     29.45 o 
   8   6   5        8.23        4.15     29.38 o 
   9   6   5       12.09       -0.78     31.35 o 
  10   6   5        7.93       48.94     31.34 o 
  11   6   5        3.41      -31.66     31.66 o 
  12   6   5        0.00       13.00     30.29 o 
  13   6   5        0.07       83.43     32.42 o 
 -13   7   5       22.35       57.35     24.18 o 
 -12   7   5       11.32       18.27     28.49 o 
 -11   7   5       28.04       24.08     18.57 o 
 -10   7   5        9.88       31.08     20.47 o 
  -9   7   5       12.09       12.40     21.57 o 
  -8   7   5       28.38       19.56     14.44 o 
  -7   7   5      195.21      189.01     15.46 o 
  -6   7   5       67.54       57.35     13.82 o 
  -5   7   5      556.07      522.56     69.37 o 
  -4   7   5       24.22       32.63     27.66 o 
  -3   7   5      136.37      130.81     29.32 o 
  -2   7   5      363.38      348.86     13.69 o 
  -1   7   5        0.41        8.60     11.77 o 
   0   7   5        2.88        0.26     14.15 o 
   1   7   5      207.36      201.88     15.24 o 
   2   7   5        0.09        9.69     17.31 o 
   3   7   5      358.51      354.01     21.22 o 
   4   7   5       52.99       39.64     18.00 o 
   5   7   5      201.53      214.99     19.06 o 
   6   7   5        0.42       -8.06     17.34 o 
   7   7   5      115.03      168.15     31.79 o 
   8   7   5        8.40        0.74     29.11 o 
   9   7   5      114.18      136.16     33.41 o 
  10   7   5        5.08      -20.73     30.88 o 
  11   7   5       49.34      108.17     31.42 o 
  12   7   5        7.41      -32.12     32.12 o 
  13   7   5        8.31       32.85     29.36 o 
 -12   8   5        1.08       -3.83     31.61 o 
 -11   8   5       17.46        7.86     30.45 o 
 -10   8   5       10.16        4.67     30.72 o 
  -9   8   5        1.24        6.08     31.15 o 
  -8   8   5        0.09      -13.53     18.07 o 
  -7   8   5        7.47       28.43     18.21 o 
  -6   8   5        0.04      -16.78     16.78 o 
  -5   8   5      135.66      137.43     30.53 o 
  -4   8   5      142.14      129.04     29.25 o 
  -3   8   5        6.29      -10.75     23.99 o 
  -2   8   5       27.53       31.72     11.82 o 
  -1   8   5        6.79       14.02     11.91 o 
   0   8   5       25.85       11.64     14.50 o 
   1   8   5        0.86        3.44     16.99 o 
   2   8   5        8.45       16.71     17.07 o 
   3   8   5        0.27      -13.96     17.77 o 
   4   8   5        9.46       22.23     21.72 o 
   5   8   5       10.84       -4.79     16.79 o 
   6   8   5      352.41      351.72     34.32 o 
   7   8   5       64.52       60.11     32.30 o 
   8   8   5        7.24       39.74     30.80 o 
   9   8   5       43.61       62.44     31.29 o 
  10   8   5       27.48       34.61     32.16 o 
  11   8   5        2.09      -16.48     32.60 o 
  12   8   5       21.83       90.17     31.90 o 
 -12   9   5        1.03      -30.69     30.69 o 
 -11   9   5        1.74       61.96     32.41 o 
 -10   9   5       23.91      -20.64     31.93 o 
  -9   9   5        5.34      126.83     33.86 o 
  -8   9   5       86.38       33.03     32.93 o 
  -7   9   5       22.18       69.59     33.41 o 
  -6   9   5       27.23        4.31     32.64 o 
  -5   9   5        3.53      -14.84     29.77 o 
  -4   9   5       12.59       -1.31     29.03 o 
  -3   9   5        0.27      -10.41     16.44 o 
  -2   9   5      521.66      458.56     14.84 o 
  -1   9   5      188.55      179.93     12.89 o 
   0   9   5        0.41       -9.71     14.04 o 
   1   9   5        2.51       13.66     13.85 o 
   2   9   5       22.87       42.86     17.06 o 
   3   9   5       34.21       31.52     18.78 o 
   4   9   5      167.55      159.92     33.48 o 
   5   9   5       11.50       -6.36     32.43 o 
   6   9   5       10.66       -5.26     31.57 o 
   7   9   5       36.32       57.61     33.69 o 
   8   9   5        0.28      -22.90     32.33 o 
   9   9   5        0.14       19.99     33.33 o 
  10   9   5        1.50       45.53     34.56 o 
  11   9   5        1.04      -29.05     33.71 o 
  12   9   5        6.25        4.75     30.44 o 
 -11  10   5       24.40       49.65     33.50 o 
 -10  10   5       13.97      -14.96     32.62 o 
  -9  10   5        6.56       29.50     34.71 o 
  -8  10   5       14.43       16.84     34.29 o 
  -7  10   5        7.76       16.69     33.77 o 
  -6  10   5       39.88       79.54     32.04 o 
  -5  10   5        0.05       -5.41     29.96 o 
  -4  10   5       13.39       23.39     29.71 o 
  -3  10   5       15.07       -6.58     30.85 o 
  -2  10   5      232.74      219.15     16.49 o 
  -1  10   5       13.01       46.92     12.05 o 
   0  10   5     1197.20      999.81     86.96 o 
   1  10   5      274.88      273.96     15.92 o 
   2  10   5       49.89       42.14     16.38 o 
   3  10   5        9.08       49.36     33.34 o 
   4  10   5       20.92       -9.86     33.60 o 
   5  10   5        1.49       30.17     34.39 o 
   6  10   5        4.43       -9.64     32.50 o 
   7  10   5        9.85       31.59     32.76 o 
   8  10   5       34.78       22.30     32.79 o 
   9  10   5        5.08       15.43     33.01 o 
  11  10   5       26.33      111.39     35.78 o 
 -10  11   5        0.50      -17.90     32.82 o 
  -9  11   5        0.00        2.63     36.04 o 
  -8  11   5      110.90      121.48     36.18 o 
  -7  11   5       23.01        3.38     33.32 o 
  -6  11   5        0.49       26.76     32.68 o 
  -5  11   5        2.94      -30.83     31.65 o 
  -4  11   5        8.81       13.39     30.71 o 
  -3  11   5       36.58       27.92     29.53 o 
  -2  11   5       46.83       32.11     16.10 o 
  -1  11   5       23.42       15.37     16.23 o 
   0  11   5        0.15      -17.67     17.67 o 
   1  11   5       14.19       44.77     20.42 o 
   2  11   5       28.61       19.06     33.73 o 
   3  11   5        1.49       51.51     33.84 o 
   4  11   5       25.21       -7.36     36.26 o 
   5  11   5        2.61       16.12     35.96 o 
   6  11   5        3.56       23.00     36.62 o 
   7  11   5        0.53      -13.09     35.51 o 
   8  11   5       11.20       82.00     36.98 o 
   9  11   5       13.31      -36.04     36.04 o 
  10  11   5       13.43       61.38     35.58 o 
  -8  12   5       13.23       25.81     35.35 o 
  -7  12   5       11.73      -35.63     35.63 o 
  -6  12   5       74.71      130.89     33.93 o 
  -5  12   5       14.95      -31.83     31.83 o 
  -4  12   5       44.91       94.44     32.62 o 
  -3  12   5        9.60        1.05     29.39 o 
  -2  12   5       38.02       48.91     23.07 o 
  -1  12   5       11.12       17.75     46.76 o 
   0  12   5       76.09       51.74     27.41 o 
   1  12   5       40.65       77.04     35.55 o 
   2  12   5        4.07      -19.07     36.65 o 
   3  12   5        0.00       -3.00     36.01 o 
   4  12   5        6.33       36.73     37.07 o 
   5  12   5       19.46       -8.85     36.72 o 
   6  12   5       38.76       80.36     37.60 o 
   7  12   5       14.36      -24.33     35.64 o 
   8  12   5        0.60       72.44     37.03 o 
  -6  13   5        0.16       30.86     32.37 o 
  -5  13   5        0.63      -28.41     32.45 o 
  -4  13   5        0.02       39.07     30.55 o 
  -3  13   5       82.79       79.46     39.61 o 
  -2  13   5       12.91       -0.21     37.02 o 
  -1  13   5       51.38       43.83     71.16 o 
   0  13   5        3.96       42.28     31.18 o 
   1  13   5       35.39       75.15     36.02 o 
   2  13   5       21.80        8.11     38.20 o 
   3  13   5       44.52       -5.07     38.50 o 
   4  13   5        0.79      102.69     39.45 o 
   5  13   5       26.92        1.44     38.27 o 
   6  13   5        0.02       99.63     41.04 o 
  -4  14   5       30.56       33.17     33.56 o 
  -3  14   5        2.59      -10.38     24.04 o 
  -2  14   5       29.66       15.18     35.27 o 
  -1  14   5        0.05       35.81     71.79 o 
   0  14   5        1.45       -8.71     30.18 o 
   1  14   5       10.33       52.25     36.77 o 
   2  14   5       34.11       50.87     41.55 o 
   3  14   5        1.53      -40.46     40.46 o 
   4  14   5       28.37      108.22     39.87 o 
 -14   0   6       13.40        6.14     44.69 o 
 -13   0   6        0.34        0.95     40.70 o 
 -12   0   6       11.46       19.30     39.38 o 
 -11   0   6       80.70      110.43     36.87 o 
 -10   0   6        7.34      -13.49     32.25 o 
  -9   0   6       70.24      105.50     31.42 o 
  -8   0   6        4.30       18.54     30.83 o 
  -7   0   6     1640.76     1986.00     45.46 o 
  -6   0   6      429.87      427.05     21.61 o 
  -5   0   6      177.12      165.65     22.93 o 
  -4   0   6       78.34      114.04     26.17 o 
  -3   0   6      145.92      117.94     24.54 o 
  -2   0   6       85.53      107.10     25.50 o 
  -1   0   6        5.11        0.46     26.12 o 
   0   0   6       24.28       45.13     27.35 o 
   1   0   6        0.22        3.95     18.78 o 
   2   0   6       13.56       13.91     19.58 o 
   3   0   6       12.67        5.35     13.30 o 
   4   0   6      109.10       75.52     27.97 o 
   5   0   6      480.30      463.43     76.51 o 
   6   0   6      389.05      362.47     63.68 o 
   7   0   6     1636.57     1434.03     38.82 o 
   8   0   6      113.88      101.50     27.59 o 
   9   0   6       21.22       -4.15     26.70 o 
  10   0   6       26.90       35.81     27.17 o 
  11   0   6       80.28      111.65     30.14 o 
  12   0   6       12.61       48.46     29.33 o 
  13   0   6        0.91      -30.01     30.23 o 
 -14   1   6       17.70       58.90     21.52 o 
 -13   1   6      104.14       92.26     35.31 o 
 -12   1   6        8.63       20.38     18.26 o 
 -11   1   6        0.89        8.21     16.90 o 
 -10   1   6        0.00      -16.00     16.00 o 
  -9   1   6       11.65       19.11     21.99 o 
  -8   1   6      485.76      476.10     19.59 o 
  -7   1   6      435.87      491.14     18.59 o 
  -6   1   6        0.54        8.10     12.73 o 
  -5   1   6      307.73      357.02     16.15 o 
  -4   1   6      163.69      200.27     18.60 o 
  -3   1   6      178.96      197.10     18.55 o 
  -2   1   6      114.79      101.10     18.22 o 
  -1   1   6      134.61      191.82     19.93 o 
   0   1   6        3.28        1.67     15.71 o 
   1   1   6       25.36       20.88     16.22 o 
   2   1   6       79.50       76.34     14.34 o 
   3   1   6      432.12      464.34     17.25 o 
   4   1   6       85.36       72.71     11.22 o 
   5   1   6      133.96      127.52     18.53 o 
   6   1   6       53.69       26.83     14.67 o 
   7   1   6      954.60      808.02     35.78 o 
   8   1   6       62.17       63.86     20.16 o 
   9   1   6       34.62       42.43     30.94 o 
  10   1   6        7.97      -12.29     21.12 o 
  11   1   6        0.29      -20.51     20.51 o 
  12   1   6        6.44        0.18     20.90 o 
  13   1   6       29.97       50.83     21.84 o 
  14   1   6        0.24       85.14     21.72 o 
 -14   2   6        0.55        1.22     22.95 o 
 -13   2   6        5.99       36.16     19.81 o 
 -12   2   6        5.25        6.81     22.62 o 
 -11   2   6       12.01        2.88     17.86 o 
 -10   2   6       71.22       70.61     17.09 o 
  -9   2   6       98.40       99.19     27.25 o 
  -8   2   6       11.14       32.67     12.02 o 
  -7   2   6      245.30      238.18     13.51 o 
  -6   2   6      299.02      318.39     12.42 o 
  -5   2   6        0.57       -5.81     10.72 o 
  -4   2   6        7.08       10.58     12.94 o 
  -3   2   6       41.10       36.26     17.88 o 
  -2   2   6        0.64       15.51     17.88 o 
  -1   2   6      199.74      199.54     19.78 o 
   0   2   6       71.81       68.64     16.34 o 
   1   2   6      388.09      448.03     19.14 o 
   2   2   6      199.16      240.00     18.10 o 
   3   2   6        1.79       -0.97     11.68 o 
   4   2   6       89.03       84.76     12.66 o 
   5   2   6       23.02       38.24     20.29 o 
   6   2   6       77.47       81.08     17.96 o 
   7   2   6      141.67      128.15     22.64 o 
   8   2   6       11.02       28.51     14.68 o 
   9   2   6       20.47       38.90     30.84 o 
  10   2   6        5.82       -8.48     32.24 o 
  11   2   6        0.93       23.18     32.59 o 
  12   2   6        0.50       32.05     33.02 o 
  13   2   6        8.33      -31.05     31.05 o 
 -13   3   6        1.58       18.80     26.34 o 
 -12   3   6        2.01       33.61     18.11 o 
 -11   3   6        9.07        2.56     17.45 o 
 -10   3   6        5.39       -1.39     17.17 o 
  -9   3   6       11.28       14.33     15.66 o 
  -8   3   6       12.35       23.12     15.25 o 
  -7   3   6        3.30       17.71     13.53 o 
  -6   3   6        1.87       -3.04     11.45 o 
  -5   3   6       70.99       38.91     11.05 o 
  -4   3   6      146.25      156.89     14.28 o 
  -3   3   6        0.07       11.12     13.46 o 
  -2   3   6      105.10       94.71     13.63 o 
  -1   3   6       98.78       75.56     12.41 o 
   0   3   6      305.09      293.75     31.68 o 
   1   3   6      144.04      174.89     17.71 o 
   2   3   6      142.66      163.82     14.66 o 
   3   3   6      122.90      107.14     15.21 o 
   4   3   6      187.22      202.77     22.50 o 
   5   3   6       35.75       46.20     14.24 o 
   6   3   6        8.22       24.64     15.90 o 
   7   3   6      145.96      145.38     19.48 o 
   8   3   6        0.03       -3.10     26.15 o 
   9   3   6       20.56       27.57     29.48 o 
  10   3   6        3.63       65.25     32.11 o 
  11   3   6        1.63      -32.56     32.56 o 
  12   3   6       11.87      -27.78     31.53 o 
  13   3   6        6.71       46.05     33.19 o 
 -13   4   6        2.14       30.48     19.15 o 
 -12   4   6       25.14       11.05     21.46 o 
 -11   4   6        0.74      -16.11     17.93 o 
 -10   4   6       11.62       21.43     16.43 o 
  -9   4   6       62.46       61.37     16.52 o 
  -8   4   6        4.12        4.22     15.15 o 
  -7   4   6        2.60       -4.87     14.95 o 
  -6   4   6      121.35      108.42     15.23 o 
  -5   4   6       20.75       21.15     13.33 o 
  -4   4   6       35.34       26.71     13.79 o 
  -3   4   6       32.08       33.16     13.32 o 
  -2   4   6       58.35       63.10     14.05 o 
  -1   4   6        0.02        3.36     11.85 o 
   0   4   6        6.53        0.79     12.23 o 
   1   4   6       57.38       93.93     21.10 o 
   2   4   6       70.92       81.08     14.73 o 
   3   4   6      116.43       90.94     15.85 o 
   4   4   6       18.46        9.70     20.75 o 
   5   4   6        0.36       15.44     17.07 o 
   6   4   6       22.86       15.24     25.43 o 
   7   4   6       58.81       48.27     26.87 o 
   8   4   6      149.40      157.04     29.26 o 
   9   4   6        1.27       32.85     27.88 o 
  10   4   6        1.40      -29.26     29.26 o 
  11   4   6       11.42       50.39     30.91 o 
  12   4   6        7.50       22.99     31.08 o 
 -13   5   6        0.77        4.79     19.05 o 
 -12   5   6       11.38       -2.22     17.58 o 
 -11   5   6       21.86       21.72     17.33 o 
 -10   5   6      103.33      128.31     17.69 o 
  -9   5   6        3.52       20.89     16.20 o 
  -8   5   6      161.24      112.95     16.25 o 
  -7   5   6      321.49      354.35     17.51 o 
  -6   5   6        3.40        0.17     16.56 o 
  -5   5   6      166.32      218.45     28.89 o 
  -4   5   6        0.02       14.44     17.98 o 
  -3   5   6       38.52       32.45     13.26 o 
  -2   5   6       10.89       22.47     13.79 o 
  -1   5   6      209.14      226.15     13.69 o 
   0   5   6       80.33       66.92     14.78 o 
   1   5   6        2.69       12.08     19.75 o 
   2   5   6       20.58       17.51     15.15 o 
   3   5   6        9.85        9.18     15.44 o 
   4   5   6        0.02       17.77     18.37 o 
   5   5   6       11.47       14.45     18.45 o 
   6   5   6       33.91       17.76     26.88 o 
   7   5   6        7.06       30.40     26.89 o 
   8   5   6       57.65        6.36     29.20 o 
   9   5   6        5.04      -12.07     29.25 o 
  10   5   6      117.44      156.40     31.88 o 
  11   5   6       21.67       11.48     30.91 o 
  12   5   6        0.04      -22.31     33.10 o 
  13   5   6        0.00       88.69     34.78 o 
 -12   6   6       81.90       73.69     22.18 o 
 -11   6   6        1.16        4.52     22.94 o 
 -10   6   6       22.35       43.98     15.96 o 
  -9   6   6        1.46        6.36     19.60 o 
  -8   6   6        0.19        6.73     15.72 o 
  -7   6   6       21.00       26.69     15.00 o 
  -6   6   6       99.01       92.04     15.64 o 
  -5   6   6       33.28        3.33     27.04 o 
  -4   6   6       28.34       21.29     17.73 o 
  -3   6   6        0.02        4.99     18.06 o 
  -2   6   6       26.40        4.93     14.61 o 
  -1   6   6       64.06       80.28     20.12 o 
   0   6   6       97.26       77.92     15.22 o 
   1   6   6      329.61      340.20     29.17 o 
   2   6   6       86.07       91.08     15.82 o 
   3   6   6      115.23       95.98     15.81 o 
   4   6   6      109.57      123.50     18.86 o 
   5   6   6       11.87        3.57     17.39 o 
   6   6   6       11.87       -7.51     32.93 o 
   7   6   6        0.15      -23.48     28.49 o 
   8   6   6       14.19       33.64     29.29 o 
   9   6   6       17.35       24.43     29.70 o 
  10   6   6        2.98      -30.07     30.07 o 
  11   6   6        1.27       48.96     30.90 o 
  12   6   6        8.54       52.16     30.94 o 
 -12   7   6       12.64      -13.53     20.05 o 
 -11   7   6       21.53       13.15     24.62 o 
 -10   7   6       10.58       21.48     27.75 o 
  -9   7   6        0.00       -6.27     15.24 o 
  -8   7   6        6.99       45.06     15.64 o 
  -7   7   6        3.55       -7.46     14.87 o 
  -6   7   6        6.22       29.53     24.15 o 
  -5   7   6      129.07      153.15     29.58 o 
  -4   7   6        6.84      -18.49     18.49 o 
  -3   7   6       10.91       15.32     18.02 o 
  -2   7   6       26.59       14.06     14.32 o 
  -1   7   6        1.42       -7.44     14.51 o 
   0   7   6       30.13       47.00     14.06 o 
   1   7   6        4.53       18.51     14.71 o 
   2   7   6      128.88      107.10     15.72 o 
   3   7   6        2.95       22.07     15.46 o 
   4   7   6       22.78       19.51     17.27 o 
   5   7   6        3.78      -19.36     19.36 o 
   6   7   6        1.51       -9.83     18.81 o 
   7   7   6        2.27       53.15     30.14 o 
   8   7   6       24.54       -1.58     30.45 o 
   9   7   6        1.01       11.42     29.59 o 
  10   7   6       38.89       88.23     32.45 o 
  12   7   6        0.18        6.71     31.55 o 
 -11   8   6        1.41        2.88     30.83 o 
 -10   8   6        8.62       26.35     28.44 o 
  -9   8   6        0.13      -26.18     31.53 o 
  -8   8   6        0.61       16.89     35.37 o 
  -7   8   6       20.51       25.78     32.48 o 
  -6   8   6       82.93      103.16     32.10 o 
  -5   8   6       88.86      142.27     30.50 o 
  -4   8   6      134.25       67.01     28.71 o 
  -3   8   6      150.57      159.40     19.97 o 
  -2   8   6      142.67      179.47     26.10 o 
  -1   8   6      111.07      113.80     15.75 o 
   0   8   6       11.06       27.87     14.57 o 
   1   8   6        1.11       -1.30     14.56 o 
   2   8   6       34.39        4.14     20.64 o 
   3   8   6        0.63        5.57     15.55 o 
   4   8   6       19.08       38.09     28.65 o 
   5   8   6        7.06      -29.97     29.97 o 
   6   8   6        0.44       11.78     18.42 o 
   7   8   6       11.55      -31.61     31.61 o 
   8   8   6        0.39       66.10     30.93 o 
   9   8   6       45.43      -20.38     32.87 o 
  10   8   6        0.45       21.13     29.86 o 
  11   8   6        8.11      120.01     35.47 o 
 -10   9   6       30.86       -7.89     32.00 o 
  -9   9   6        0.99       55.40     30.36 o 
  -8   9   6       52.69      -21.84     31.45 o 
  -7   9   6      131.80      154.38     35.35 o 
  -6   9   6        3.03      -16.32     30.79 o 
  -5   9   6        1.47       55.79     28.42 o 
  -4   9   6       43.30        5.06     28.63 o 
  -3   9   6        7.88       -5.00     19.67 o 
  -2   9   6       81.54       92.17     20.87 o 
  -1   9   6        1.83      -14.68     14.68 o 
   0   9   6        8.31       43.96     14.69 o 
   1   9   6      106.75       96.54     15.72 o 
   2   9   6       66.80       74.19     16.42 o 
   3   9   6      142.76      179.44     16.90 o 
   4   9   6      159.73      156.57     36.76 o 
   5   9   6        1.86       35.32     31.81 o 
   6   9   6        0.00      -21.92     31.62 o 
   7   9   6       15.24        3.76     32.08 o 
   9   9   6       13.06       84.96     34.17 o 
  10   9   6        0.00      -31.89     31.89 o 
  -9  10   6       44.66      107.32     33.51 o 
  -8  10   6        0.02      -33.79     33.79 o 
  -7  10   6        1.00       47.73     32.98 o 
  -6  10   6        0.03      -31.59     31.59 o 
  -5  10   6        0.13       33.68     31.49 o 
  -4  10   6        3.75       -5.98     19.15 o 
  -3  10   6       26.83        9.33     17.83 o 
  -2  10   6       61.93       68.79     18.20 o 
  -1  10   6       39.23       40.10     14.49 o 
   0  10   6      103.09      145.25     15.42 o 
   1  10   6       70.27       39.27     16.77 o 
   2  10   6        2.07      -15.19     15.19 o 
   3  10   6        2.30       29.72     20.97 o 
   4  10   6       63.13       39.78     32.87 o 
   5  10   6        0.00      -32.77     32.77 o 
   6  10   6        4.38       64.38     34.18 o 
   7  10   6        7.92      -33.29     33.29 o 
   8  10   6        0.04       65.69     34.07 o 
   9  10   6        0.14      -34.17     34.17 o 
  -8  11   6        0.47       -6.89     35.03 o 
  -7  11   6        2.52      123.21     35.21 o 
  -6  11   6        4.70      -13.51     32.71 o 
  -5  11   6        0.01       22.23     30.00 o 
  -4  11   6        1.41      -12.05     18.92 o 
  -3  11   6        0.37      -16.75     18.69 o 
  -2  11   6       27.05       39.98     19.60 o 
  -1  11   6      113.53       63.78     19.16 o 
   0  11   6        2.91       46.46     14.01 o 
   1  11   6       45.15       15.88     43.38 o 
   2  11   6        9.35        8.65     33.57 o 
   3  11   6       97.01      106.02     49.32 o 
   4  11   6        1.55       57.43     35.61 o 
   5  11   6       10.94      -32.52     33.51 o 
   6  11   6       13.07       43.06     33.64 o 
   7  11   6       28.41       31.15     36.74 o 
   8  11   6        2.80      -17.43     35.62 o 
  -6  12   6        2.50       18.37     33.97 o 
  -5  12   6        6.01       39.22     31.52 o 
  -4  12   6       33.08       37.23     18.05 o 
  -3  12   6        0.02       -5.29     17.30 o 
  -2  12   6       17.04       40.72     33.22 o 
  -1  12   6       21.54       38.35     31.59 o 
   0  12   6       25.70        1.66     30.69 o 
   1  12   6       55.31       39.23     33.55 o 
   2  12   6        4.89       -4.71     63.62 o 
   3  12   6        0.01       50.70     76.95 o 
   4  12   6        0.01       73.18     36.28 o 
   5  12   6        4.28        5.30     34.43 o 
   6  12   6       14.44      -23.44     37.14 o 
  -3  13   6       72.35       86.61     32.99 o 
  -2  13   6        3.55      -17.98     32.71 o 
  -1  13   6       10.87       35.67     33.44 o 
   0  13   6       15.89       -3.40     31.11 o 
   1  13   6        4.55       -3.80     47.74 o 
   2  13   6        0.02      123.95     36.32 o 
   3  13   6        0.11      -36.82     36.82 o 
 -12   1   7        5.33       34.34     23.57 o 
 -11   1   7        9.42       15.20     23.96 o 
 -10   1   7        5.00       -9.32     15.19 o 
  -9   1   7        3.90        7.11     12.53 o 
  -8   1   7        1.60       -1.47     17.75 o 
  -7   1   7       91.91      106.77     13.91 o 
  -6   1   7      157.47      216.83     17.14 o 
  -5   1   7        0.82       -8.65     16.87 o 
  -4   1   7        3.09       14.27     17.80 o 
  -3   1   7      113.49      105.36     19.18 o 
  -2   1   7        6.79       37.64     19.82 o 
  -1   1   7      143.75      160.73     22.01 o 
   0   1   7       97.43      137.03     21.68 o 
   1   1   7        1.98       13.88     16.91 o 
   2   1   7       91.29      140.72     22.00 o 
   3   1   7        0.81      -12.35     15.85 o 
   4   1   7       25.59       60.49     16.27 o 
   5   1   7        1.24      -10.65     17.94 o 
   6   1   7        0.63       18.36     21.37 o 
   7   1   7        0.53        1.64     12.94 o 
   8   1   7       22.91       -9.84     14.31 o 
   9   1   7        2.80       -9.92     15.14 o 
  10   1   7        4.09       -5.45     19.91 o 
  11   1   7       11.87       28.09     20.98 o 
  12   1   7        0.63       92.27     22.23 o 
 -12   2   7       85.73      110.60     26.13 o 
 -11   2   7       11.51       19.81     23.10 o 
 -10   2   7       19.07       -1.76     22.56 o 
  -9   2   7      126.82      148.62     23.53 o 
  -8   2   7       25.01       36.73     12.94 o 
  -7   2   7      116.83      150.02     13.86 o 
  -6   2   7       13.45       19.13     20.40 o 
  -5   2   7       97.98      122.74     30.72 o 
  -4   2   7        4.48       -4.42     21.83 o 
  -3   2   7      108.12      149.58     19.38 o 
  -2   2   7       91.45       64.34     25.59 o 
  -1   2   7       24.10       48.88     19.91 o 
   0   2   7       24.22       28.54     16.41 o 
   1   2   7       51.32       47.13     19.74 o 
   2   2   7      119.82      140.28     18.02 o 
   3   2   7       60.81       41.06     16.09 o 
   4   2   7      112.78      131.02     18.24 o 
   5   2   7        2.70        4.99     18.40 o 
   6   2   7       15.70        1.86     14.88 o 
   7   2   7       84.68      173.08     35.27 o 
   8   2   7        2.37      -17.71     17.71 o 
   9   2   7        7.83       66.30     30.20 o 
  10   2   7       63.03      105.64     31.80 o 
  11   2   7       42.21       33.69     31.30 o 
 -12   3   7        4.39       32.77     22.73 o 
 -11   3   7       34.42       44.44     23.32 o 
 -10   3   7       27.59       -1.14     22.73 o 
  -9   3   7        0.27       19.09     22.90 o 
  -8   3   7       59.48       61.84     16.63 o 
  -7   3   7       52.69       38.48     16.88 o 
  -6   3   7       22.02       44.27     22.66 o 
  -5   3   7        0.05      -16.93     16.93 o 
  -4   3   7       31.25       24.26     17.58 o 
  -3   3   7      169.70      151.89     27.53 o 
  -2   3   7        5.47       18.19     26.12 o 
  -1   3   7       74.35       69.67     41.88 o 
   0   3   7        5.63        0.40     15.93 o 
   1   3   7        0.03       22.45     17.90 o 
   2   3   7      263.59      224.55     22.96 o 
   3   3   7       34.77       48.91     21.76 o 
   4   3   7       10.05       -8.80     15.00 o 
   5   3   7       24.39       -1.44     15.01 o 
   6   3   7        9.73       52.61     14.58 o 
   7   3   7       35.50      103.80     27.47 o 
   8   3   7       77.51       95.89     29.57 o 
   9   3   7        6.50       -3.64     28.45 o 
  11   3   7        4.64        0.18     31.22 o 
  12   3   7        4.86       75.16     33.41 o 
 -11   4   7        0.63       11.33     29.50 o 
 -10   4   7        0.09      -21.64     21.64 o 
  -9   4   7        0.01       45.37     21.48 o 
  -8   4   7       12.53       23.42     20.45 o 
  -7   4   7       53.82       39.10     16.36 o 
  -6   4   7       21.01       24.09     25.78 o 
  -5   4   7        7.28       31.78     26.18 o 
  -4   4   7      101.73       56.55     17.37 o 
  -3   4   7       19.19       83.30     17.38 o 
  -2   4   7       34.79       17.47     16.93 o 
  -1   4   7        1.94       12.03     18.15 o 
   0   4   7        4.70       12.57     15.57 o 
   1   4   7      160.75      184.79     22.94 o 
   2   4   7       31.12       18.42     20.85 o 
   3   4   7       52.92       76.15     21.72 o 
   4   4   7       28.03        4.78     21.07 o 
   5   4   7        0.26       18.27     24.64 o 
   6   4   7       22.07       88.51     25.01 o 
   7   4   7       27.18       20.91     25.05 o 
   8   4   7        0.04      -27.27     27.27 o 
   9   4   7        1.42       20.88     30.34 o 
  10   4   7        1.95       62.71     29.98 o 
  11   4   7       30.58       -4.72     32.06 o 
 -11   5   7        0.98        1.77     24.31 o 
 -10   5   7        6.51        9.59     17.22 o 
  -9   5   7        1.66        1.68     27.20 o 
  -8   5   7       52.14       59.13     26.44 o 
  -7   5   7        7.32       -3.21     15.44 o 
  -6   5   7      133.03      164.52     20.51 o 
  -5   5   7       34.59       57.31     18.39 o 
  -4   5   7        1.70        1.73     27.91 o 
  -3   5   7       41.60       19.02     28.65 o 
  -2   5   7       17.82       60.07     17.60 o 
  -1   5   7        4.64        1.83     19.43 o 
   0   5   7       69.56       92.74     20.97 o 
   1   5   7       14.53        7.89     21.31 o 
   2   5   7       40.38       54.86     24.67 o 
   3   5   7        1.54        9.23     21.20 o 
   4   5   7        1.54      -20.40     20.40 o 
   5   5   7        2.18       34.32     16.11 o 
   6   5   7        0.07      -25.65     25.65 o 
   7   5   7       16.66      -22.75     25.94 o 
   8   5   7        1.60       39.10     27.58 o 
   9   5   7        2.69       46.94     28.11 o 
  10   5   7        0.96      -26.45     28.32 o 
  11   5   7        0.90       29.07     32.73 o 
 -10   6   7        0.01      -10.06     23.04 o 
  -9   6   7        1.54       35.52     17.62 o 
  -8   6   7        0.28      -13.25     15.59 o 
  -7   6   7        2.73       37.66     27.35 o 
  -6   6   7       56.31       48.79     29.13 o 
  -5   6   7        0.05       -0.24     18.81 o 
  -4   6   7        3.98       34.61     19.07 o 
  -3   6   7        9.84      -16.81     17.90 o 
  -2   6   7        5.85       20.02     23.75 o 
  -1   6   7       15.16       -3.99     15.23 o 
   0   6   7       62.87      104.31     20.37 o 
   1   6   7       13.84       11.00     20.26 o 
   2   6   7       70.07      115.80     21.57 o 
   3   6   7       47.95       55.50     21.19 o 
   4   6   7        0.55      -16.25     20.61 o 
   5   6   7        2.39       14.08     19.29 o 
   6   6   7       38.39       47.60     21.17 o 
   7   6   7        4.18       36.17     27.91 o 
   8   6   7       33.69      -28.74     28.74 o 
   9   6   7       39.00       62.14     29.51 o 
  10   6   7        1.64       82.02     29.89 o 
 -10   7   7        3.34       18.59     15.65 o 
  -9   7   7       26.22       -5.96     16.28 o 
  -8   7   7        0.70      -20.51     20.51 o 
  -7   7   7        0.67        7.81     29.10 o 
  -6   7   7        2.02       24.26     35.24 o 
  -5   7   7        8.90      -19.36     19.36 o 
  -4   7   7       24.47       55.36     19.08 o 
  -3   7   7        2.59      -12.33     17.77 o 
  -2   7   7        0.02       14.67     18.21 o 
  -1   7   7        3.63       -2.05     14.94 o 
   0   7   7        1.05       -1.39     14.88 o 
   1   7   7       39.21       40.22     15.98 o 
   2   7   7       59.72       47.08     20.34 o 
   3   7   7       31.85        2.18     20.10 o 
   4   7   7        3.74       29.74     25.40 o 
   5   7   7       54.39       76.34     16.68 o 
   6   7   7        0.51       -3.75     27.02 o 
   7   7   7       22.95       21.42     28.72 o 
   8   7   7       41.37      109.80     29.47 o 
   9   7   7        2.95      -28.48     28.48 o 
  10   7   7        2.23      -29.75     29.75 o 
  -8   8   7        5.44       99.79     30.41 o 
  -7   8   7        6.30      -25.30     31.59 o 
  -6   8   7       42.09       63.38     40.52 o 
  -5   8   7        5.31      -15.31     18.90 o 
  -4   8   7       25.37       66.87     31.67 o 
  -3   8   7      100.79       77.09     20.36 o 
  -2   8   7        0.10        0.59     15.07 o 
  -1   8   7       47.73       60.42     15.36 o 
   0   8   7       22.19        8.35     21.59 o 
   1   8   7      200.69      183.32     16.75 o 
   2   8   7        0.16       13.62     19.36 o 
   3   8   7        1.65      -18.20     30.50 o 
   4   8   7       16.02       55.02     20.62 o 
   5   8   7        1.48       -0.62     26.16 o 
   6   8   7        0.80       53.75     29.89 o 
   7   8   7        0.12      -20.65     27.38 o 
   8   8   7       11.44      -29.52     29.52 o 
   9   8   7       12.90       96.76     34.58 o 
  -8   9   7        0.39       51.22     31.47 o 
  -7   9   7        3.31        6.92     32.52 o 
  -6   9   7        0.07        8.49     21.56 o 
  -5   9   7        0.28      -18.14     18.14 o 
  -4   9   7        7.22        1.67     29.98 o 
  -3   9   7       47.96       46.77     22.79 o 
  -2   9   7       24.68       15.55     20.71 o 
  -1   9   7       70.86       76.16     16.07 o 
   0   9   7       17.05       17.27     18.45 o 
   1   9   7      250.05      282.45     18.12 o 
   2   9   7      137.44      150.61     20.78 o 
   3   9   7        0.52      -19.33     19.33 o 
   4   9   7        1.58       56.12     19.96 o 
   5   9   7        4.88       42.01     39.37 o 
   6   9   7       29.72      -23.81     31.04 o 
   7   9   7       25.46       62.60     30.95 o 
   8   9   7       15.26       -7.94     29.48 o 
  -6  10   7        0.18      -17.45     23.36 o 
  -5  10   7        3.75       16.81     27.20 o 
  -4  10   7        0.99        4.58     40.78 o 
  -3  10   7       10.02       21.59     18.42 o 
  -2  10   7       14.68        2.85     23.71 o 
  -1  10   7       89.75      100.88     15.52 o 
   0  10   7        2.07      -12.15     14.42 o 
   1  10   7       27.93       98.37     20.64 o 
   2  10   7       48.16       79.20     20.29 o 
   3  10   7       90.48       72.03     19.73 o 
   4  10   7        0.00       32.99     49.06 o 
   5  10   7        1.71       79.83     32.18 o 
   6  10   7       16.27       41.40     33.39 o 
  -4  11   7        0.35       51.42     24.90 o 
  -3  11   7        7.59        7.47     44.12 o 
  -2  11   7       36.51       15.62     19.96 o 
  -1  11   7        6.74       41.54     22.59 o 
   0  11   7        3.26      -15.71     15.71 o 
   1  11   7       49.87       83.02     15.59 o 
   2  11   7        9.67        8.23     25.37 o 
   3  11   7        1.81      -26.42     27.39 o 
   4  11   7       12.82       44.62     30.71 o 
 -10   0   8        5.84      -10.77     30.64 o 
  -9   0   8       35.86       10.48     32.99 o 
  -8   0   8        0.16       29.60     18.77 o 
  -7   0   8      185.99      287.29     27.81 o 
  -6   0   8        0.98      -18.58     23.77 o 
  -5   0   8       50.14       46.69     27.06 o 
  -4   0   8       21.09       31.63     27.20 o 
  -3   0   8        8.85      -19.74     29.52 o 
  -2   0   8       16.51       37.87     30.24 o 
  -1   0   8        7.31       -9.56     29.42 o 
   0   0   8       45.08       50.83     30.27 o 
   1   0   8        1.97      -27.10     27.10 o 
   2   0   8        0.03       32.80     29.91 o 
   3   0   8        9.92      -17.99     20.55 o 
   4   0   8       13.13       66.66     28.29 o 
   5   0   8       58.53       85.06     28.58 o 
   6   0   8      172.15      149.65     28.65 o 
   7   0   8       19.44      123.60     27.94 o 
   8   0   8       77.44      119.25     27.81 o 
  10   0   8      148.48       72.98     18.54 o 
 -10   1   8        0.37       66.16     37.20 o 
  -9   1   8       12.19       -2.68     16.41 o 
  -8   1   8      322.11      374.70     43.62 o 
  -7   1   8       13.58      -15.21     20.10 o 
  -6   1   8       55.57      127.77     23.79 o 
  -5   1   8       58.54       40.82     34.39 o 
  -4   1   8      290.53      328.97     36.83 o 
  -3   1   8      148.29      162.72     36.77 o 
  -2   1   8        0.32       -6.57     19.86 o 
  -1   1   8       54.88       78.77     20.88 o 
   0   1   8        0.63      -12.07     20.47 o 
   1   1   8       51.26       74.64     22.01 o 
   2   1   8       79.29       79.97     17.59 o 
   3   1   8       19.41       37.83     21.68 o 
   4   1   8       49.96       34.33     33.71 o 
   5   1   8        8.50       26.79     46.31 o 
   6   1   8       45.56      102.59     48.58 o 
   7   1   8       37.34       12.88     19.64 o 
   8   1   8       16.04      105.64    101.63 o 
   9   1   8       34.76       53.50     41.71 o 
  10   1   8        5.03       59.11     59.90 o 
 -10   2   8       16.76       16.07     17.61 o 
  -9   2   8       23.77      -23.42     23.42 o 
  -8   2   8        8.76       27.13     24.42 o 
  -7   2   8       24.01        0.02     26.90 o 
  -6   2   8        0.12       18.95     34.38 o 
  -5   2   8        2.29       -0.66     17.85 o 
  -4   2   8       16.90       55.31     28.50 o 
  -3   2   8        0.28        8.91     25.00 o 
  -2   2   8       13.48        1.60     18.80 o 
  -1   2   8        1.22       27.01     20.12 o 
   0   2   8       37.09       39.30     20.11 o 
   1   2   8       31.48       69.76     17.45 o 
   2   2   8        0.71      -20.64     20.64 o 
   3   2   8       44.37       87.12     33.55 o 
   4   2   8       22.26       42.13     24.84 o 
   5   2   8       31.91       42.53     52.34 o 
   6   2   8       52.95      102.41     18.82 o 
   7   2   8        0.03       59.22     24.33 o 
   9   2   8        0.43       16.25     28.34 o 
  10   2   8       21.75       92.63    117.30 o 
  -9   3   8        5.80       19.03     34.14 o 
  -8   3   8       46.65       87.00     28.98 o 
  -7   3   8        1.31      -25.73     28.02 o 
  -6   3   8       16.49      -15.58     29.46 o 
  -5   3   8        0.20       59.81     17.43 o 
  -4   3   8       34.36       -3.38     18.05 o 
  -3   3   8        0.22       19.26     17.35 o 
  -2   3   8        9.33       22.84     19.18 o 
  -1   3   8        4.69      -16.34     19.24 o 
   0   3   8        0.47       18.29     20.63 o 
   1   3   8        0.06      -20.04     20.04 o 
   2   3   8        4.43       47.90     21.62 o 
   3   3   8       33.24       30.43     20.60 o 
   4   3   8       25.11       56.21     22.52 o 
   5   3   8        0.00       51.76     30.04 o 
   6   3   8        1.68      -30.14     30.14 o 
   7   3   8       42.80       28.52     29.02 o 
   8   3   8       10.77       11.10     27.98 o 
   9   3   8        7.87       94.10     30.99 o 
  -9   4   8        3.89       -0.95     17.28 o 
  -8   4   8        2.14       45.00     24.65 o 
  -7   4   8       10.34       37.84     26.26 o 
  -6   4   8        5.05      -25.07     25.54 o 
  -5   4   8        2.56       -7.31     27.74 o 
  -4   4   8        6.50       42.79     27.23 o 
  -3   4   8        0.89      -17.09     17.09 o 
  -2   4   8       27.60       64.11     19.10 o 
  -1   4   8        6.85        2.18     20.55 o 
   0   4   8        2.11       16.18     20.24 o 
   1   4   8       89.28       65.85     21.92 o 
   2   4   8        1.58       40.78     22.04 o 
   3   4   8       97.90       45.59     35.37 o 
   4   4   8       41.78      137.09     35.97 o 
   5   4   8       13.13       15.10     21.68 o 
   6   4   8        3.33      -29.80     29.80 o 
   7   4   8        8.00      -27.39     29.69 o 
   8   4   8        4.37       84.86     30.63 o 
   9   4   8        1.33      102.17    123.52 o 
  -8   5   8       19.27       12.46     25.24 o 
  -7   5   8       18.93      125.13     28.46 o 
  -6   5   8        3.23       -4.25     26.87 o 
  -5   5   8       25.99      -10.22     28.64 o 
  -4   5   8       20.77       58.70     27.87 o 
  -3   5   8       21.97       -1.69     27.54 o 
  -2   5   8        3.60       -1.31     28.32 o 
  -1   5   8       32.11       41.35     30.63 o 
   0   5   8       63.93       28.63     26.09 o 
   1   5   8        2.39       35.11     21.81 o 
   2   5   8       42.59       25.32     21.79 o 
   3   5   8       11.34        8.87     20.86 o 
   4   5   8       25.20       30.68     29.17 o 
   5   5   8        7.44       -8.03     27.74 o 
   6   5   8       20.39      -10.45     29.90 o 
   7   5   8        1.09      -14.01     31.77 o 
   8   5   8        0.14      146.53     33.65 o 
  -8   6   8        0.49      -25.93     25.93 o 
  -7   6   8        0.11       16.31     28.16 o 
  -6   6   8       10.92       54.95     28.60 o 
  -5   6   8       14.34      -31.73     31.73 o 
  -4   6   8       30.83       54.18     28.00 o 
  -3   6   8        4.28       16.18     26.54 o 
  -2   6   8       48.49       36.61     29.22 o 
  -1   6   8       18.51       43.34     30.71 o 
   0   6   8        8.67       -8.63     20.10 o 
   1   6   8       60.82       95.23     37.26 o 
   2   6   8       18.82       -6.24     21.21 o 
   3   6   8        6.44       18.33     33.92 o 
   4   6   8        1.47        7.26     38.52 o 
   5   6   8       41.67       54.22     65.16 o 
   6   6   8        0.20      -30.80     30.80 o 
   7   6   8        1.51      108.82     32.57 o 
   8   6   8        0.24      146.77     32.46 o 
  -7   7   8        0.43        9.17     28.53 o 
  -6   7   8        2.45       68.99     28.71 o 
  -5   7   8       26.87       -3.50     27.29 o 
  -4   7   8        0.88       10.48     29.03 o 
  -3   7   8       26.94       79.31     27.27 o 
  -2   7   8        0.82      -26.10     26.10 o 
  -1   7   8       28.09       94.26     29.44 o 
   0   7   8       11.03       -1.73     19.07 o 
   1   7   8        0.73       49.33     21.49 o 
   2   7   8       46.97        1.75     20.74 o 
   3   7   8        9.52       48.94     21.48 o 
   4   7   8        3.55      -25.41     46.99 o 
   5   7   8        0.29       25.51     69.30 o 
   6   7   8        2.89      -24.73     24.73 o 
   7   7   8        0.82       97.75     33.20 o 
  -5   8   8        5.84      -28.22     29.42 o 
  -4   8   8        0.31      -23.52     26.78 o 
  -3   8   8        9.93       65.05     29.54 o 
  -2   8   8        6.87       -6.55     25.19 o 
  -1   8   8        1.57       29.80     19.57 o 
   0   8   8       68.93       77.83     20.83 o 
   1   8   8       32.36       50.88     35.56 o 
   2   8   8       23.39       23.85     20.00 o 
   3   8   8       15.94       74.68     21.29 o 
   4   8   8        0.73      -10.43     19.14 o 
   5   8   8       44.39       29.04     49.03 o 
  -4   9   8       53.42       75.13     21.45 o 
  -3   9   8       10.40       86.38     63.00 o 
  -2   9   8       12.23      -10.99     53.42 o 
  -1   9   8        0.55       22.33     17.75 o 
   0   9   8       14.72       28.94     18.13 o 
   1   9   8        0.00        7.31     26.70 o 
   2   9   8        0.90       -5.08     29.43 o 
   3   9   8       18.44       53.73     41.85 o 
  -7   1   9        3.85       47.68     23.28 o 
  -6   1   9       11.07       66.07     26.04 o 
  -5   1   9        1.24       34.44     30.43 o 
  -4   1   9       64.62      117.01     57.93 o 
  -3   1   9       76.08       66.86     48.24 o 
  -2   1   9        0.72       22.49     20.39 o 
  -1   1   9        0.01      -13.82     21.03 o 
   0   1   9        2.22       40.28     62.80 o 
   1   1   9        1.16       18.88     66.64 o 
   2   1   9        0.33        8.27     46.32 o 
   3   1   9        0.00       17.64     33.13 o 
   4   1   9        0.10      -25.24     25.24 o 
   5   1   9        1.15       39.78     57.69 o 
   6   1   9        0.78      -18.46     36.87 o 
   7   1   9        1.74      110.92     25.13 o 
  -6   2   9        0.62       51.97     23.72 o 
  -5   2   9        0.60       58.42     18.19 o 
  -4   2   9        6.41       22.75     29.40 o 
  -3   2   9        3.39       10.78     46.21 o 
  -2   2   9       29.27       76.05     20.45 o 
  -1   2   9        2.90      -19.89     19.89 o 
   0   2   9        1.26       56.89     41.38 o 
   1   2   9       13.53        5.49     31.71 o 
   2   2   9        0.57      -22.72     31.24 o 
   3   2   9       21.44       48.20     41.91 o 
   4   2   9        3.11       23.99     27.27 o 
   5   2   9        5.97       30.57     29.47 o 
   6   2   9        1.71      -11.68     17.94 o 
  -6   3   9        9.80      -28.19     28.19 o 
  -5   3   9        0.26      -24.07     24.07 o 
  -4   3   9       53.20      163.84     24.43 o 
  -3   3   9      135.36      118.49     19.85 o 
  -2   3   9        2.87      -15.03     22.86 o 
  -1   3   9        0.18       35.28     19.76 o 
   0   3   9        0.35      -28.95     28.95 o 
   1   3   9        0.48       54.12     30.10 o 
   2   3   9        8.20      -16.25     22.01 o 
   3   3   9        5.38       22.82     23.71 o 
   4   3   9        1.06       47.30     67.59 o 
   5   3   9        3.79      -20.53     27.25 o 
   6   3   9        0.00       -9.50     29.17 o 
  -4   4   9       19.03       76.15     29.61 o 
  -3   4   9       11.42       86.68     30.40 o 
  -2   4   9       12.33       76.64     26.06 o 
  -1   4   9        9.80        3.04     47.93 o 
   0   4   9        2.78       -6.72     32.23 o 
   1   4   9       11.60        9.75     31.24 o 
   2   4   9        0.92       -4.57     32.02 o 
   3   4   9        0.58        5.14     22.62 o 
   4   4   9        4.64       49.05     20.98 o 
  -4   5   9        6.35      -25.59     27.10 o 
  -3   5   9        1.36      106.12     29.45 o 
  -2   5   9        8.54      -14.98     29.73 o 
  -1   5   9        0.45      -15.22     31.48 o 
   0   5   9        0.08       32.94     32.15 o 
   1   5   9        0.27      -20.71     20.71 o 
   2   5   9        6.38       22.01     75.29 o 
   3   5   9        9.60       34.09     57.65 o 
   4   5   9       12.26       81.23     82.47 o 
  -3   6   9        2.09       42.47     29.43 o 
  -2   6   9        2.38       18.75     29.18 o 
   0   6   9        0.65       14.36     31.64 o 
   1   6   9        0.04      -20.73     20.73 o 
   2   6   9        0.74       48.42     25.18 o 
   3   6   9        0.10        4.40     52.91 o 
                                                 
